# Supplementary material for: QTL mapping of almond kernel quality traits in the F1 progeny of ‘Marcona’ × ‘Marinada’
Source: Front Plant Sci. 2024 Nov 27;15:1504198. doi: 10.3389/fpls.2024.1504198 (PMC11631582; doi:10.3389/fpls.2024.1504198)
Supplement: Supplementary Table 1 — Information on the SSR markers used in this study for map construction. [file Table1.xlsx]

## Sheet: Sup Table 1
SSR marker	Primer-F	Primer-R	Ta	Reference
BPPCT007	-	-	57	Dirlewanger et al. 2002	Dirlewanger E, Cosson P, Tavaud M. et al (2002) Development of microsatellite markers in peach [Prunus persica (L.) Batsch] and their use in genetic diversity analysis in peach and sweet cherry (Prunus avium L.). Theor Appl Genet 105: 127–138
BPPCT008	-	-	57
BPPCT010	-	-	57
BPPCT011	-	-	57
CD211	-	-	57	Sicard et al. 2008	Sicard O, Marandel G, Soriano JM et al., (2008.) Flanking the major Plum pox virus resistance locus in apricot with co-dominant markers (SSRs) derived from candidate resistance genes. Tree Genetics & Genomes 4, 359–65
CPDCT044	-	-	62	Mnejja et al. 2005	Mnejja M, Garcia J, Howad W, Arús P (2005) Development and transportability across Prunus species of 42 polymorphic almond microsatellites. Mol Ecol Notes 5:531-535.
CPPCT006	-	-	59	Aranzana et al. 2002	Aranzana MJ, Garcia-Mas J, Carbo J, Arús P (2002) Development and variability analysis of microsatellite markers in peach. Plant Breed 121:87–92
CPPCT026	-	-	55
CPPCT027	-	-	55
CPPCT038	-	-	58
CPPCT046	-	-	58
CPSCT012	-	-	62	Mnejja et al. 2004	Mnejja M, Garcia J, Howad W, Badenes ML, Arús P (2004) Simple-sequence repeat (SSR) markers of Japanese plum (Prunus salicina Lindl.) are highly polymorphic and transferable to peach and almond. Mol Ecol Notes 4:163–166.
CPSCT018	-	-	52
CPSCT021	-	-	46
EPDCU3083	-	-	57	Howad et al. 2005	Howad W, Yamamoto T, Dirlewanger E, Testolin R, Cosson P, Cipriani G, Monforte AJ, Georgi L, Abbott AG, Arus P (2005) Mapping with a few plants: using selective mapping for microsatellite saturation of the Prunus reference map. Genetics 171:1305–1309
EPDCU3392	-	-	57
EPDCU4658	-	-	57
EPPCU8503	-	-	57
M12a	-	-	55	Yamamoto et al. 2002	Yamamoto T, Mochida K, Imai T, Shi YZ, Ogiwara I, Hayashi T (2002) Microsatellite markers in peach [Prunus persica (L.) Batsch] derived from an enriched genomic and cDNA libraries. Molecular Ecology Notes 2: 298-301
MA014	-	-	55
MA020a	-	-	55
MA039a	-	-	50
pchgms1	-	-	55	Sosinski et al. 2000	Sosinski, B., Gannavarapu, M., Hager, L. et al. Characterization of microsatellite markers in peach [Prunus persica (L.) Batsch]. Theor Appl Genet 101, 421–428 (2000).
pchgms40	-	-	57	Bielenberg et al. 2008	Bielenberg, D.G., Wang, Y., Li, Z. et al. Sequencing and annotation of the evergrowing locus in peach [Prunus persica (L.) Batsch] reveals a cluster of six MADS-box transcription factors as candidate genes for regulation of terminal bud formation. Tree Genetics & Genomes 4, 495–507 (2008).
PMS40	-	-	55	Cantini et al. 2001	Cantini C, Iezzoni A, Lamboy WF, Boritzki M, Struss D (2001) DNA fingerprinting of tetraploid cherry germplasm using SSRs. Journal of the American Society of Horticulture Science 126: 205-209
PS7a2	-	-	55	Sosinski et al. 2000	Sosinski B, Gannavarapu M, Beck LE, Rajapakse S, Ballard RE, Abbott AG (2000) Characterization of microsatellite markers in peach [Prunus persica (L.) Batsch]. Theor Appl Genet 101:421428
PR-62	ACTGGGGTGGTGGCTTCTAT	TGAAGCAGTAGAATTATGGCAAC	58	-
CPDCT01-18032	GCTTTAATGAACAGACACCGC	GTCGCTCAGCTCTCACTCTC	59	-
CPDCT01-24109	TGGTGGTTTCTTATCCGATGC	CAGCCGCAGATTACTTAGCA	59	-
CPDCT02-07805	TAAAAGCTTCGGTTGCCATT	CCAGCTTGCATGAAATCCA	59	-
CPDCT02-21364	ACTGCCCTTTCAATCCAAATGA	CAAGATTCTTGTTCTCGTTCAGG	59	-
CPDCT02-22367	ACGTATGGATGCACACCTCA	AGCCATTCTTTCCTCACCCT	59	-
CPDCT07-00351	ACCAAAACCAAACTGAGAGTCA	TCAGAAGTCAAACAACACTAGGA	59	-
