# Supplementary material for: QTL mapping of almond kernel quality traits in the F1 progeny of ‘Marcona’ × ‘Marinada’
Source: Front Plant Sci. 2024 Nov 27;15:1504198. doi: 10.3389/fpls.2024.1504198 (PMC11631582; doi:10.3389/fpls.2024.1504198)
Supplement: Supplementary Table 4 — Pairwise correlation coefficient among phenotyped traits. Significant (p<0.001) Spearman correlation coefficients are highlighted in bold. [file Table4.xlsx]

## Sheet: Supplementary Table 4
Supplementary Material 4: Pairwise correlation coefficient among phenotyped traits. Significant (p<0.01 and 0.05) Spearman correlation coefficients are marked with ** and *0, respectively .
	Kernel Weight 2018	Kernel Weight 2019	Kernel Weight 2020	Kernel Weight 2021	Kernel Weigth LSmean	Crack-out 2019	Crack-out 2020	Crack-out 2021	Crack-out LSmean	Kernel Length 2018	Kernel Length 2019	Kernel Length 2020	Kernel Length 2021	Kernel Length LSmean	Kernel Width 2018	Kernel Width 2019	Kernel Width 2020	Kernel Width 2021	Kernel Width LSmean	Kernel Thickness 2018	Kernel Thickness 2019	Kernel Thickness 2020	Kernel Thickness 2021	Kernel Thickness LSmean	Kernel Roundness 2018	Kernel Roundness 2019	Kernel Roundness 2020	Kernel Roundness 2021	Kernel Roundness LSmean	Kernel Globosity 2018	Kernel Globosity 2019	Kernel Globosity 2020	Kernel Globosity 2021	Kernel Globosity LSmean	Kernel Length SA 2020	Kernel Length SA 2021	Kernel Width SA 2020	Kernel Width SA 2021	Kernel Roundness SA 2020	Kernel Roundness SA 2021	Kernel Roundness SA LSmean	Kernel Symmetry SSIM SA 2020	Kernel Symmetry SSIM SA 2021	Kernel Symmetry SSIM SA LSmean	Kernel Symmetry Jaccard SA 2020	Kernel Symmetry Jaccard SA 2021	Kernel symmetry Jaccard SA LSmean	Kernel Shoulder Visual 2020	Kernel Shoulder Angle 2020
Kernel Weight 2018	1	0,348**	0,480**	0,549**	0,768**	0.0379402	0.116657	0.239579	0.0946945	0,428**	0.177735	0,282*	0,513**	0,481**	0,620**	0.169865	0,419**	0,465**	0,541**	0.190392	0.182201	0.178784	0.20334	0,292**	-0.00741921	0.0182375	0.0637845	-0.0249639	0.00807376	0.204163	-0.0444921	0.132679	0.104323	0.120869	0,303**	0,428**	0,450**	0,500**	0.157276	0.196032	0.172846	0.0119882	-0.00792644	-0.00700903	0.0616484	0.0767931	0.0652965	0.143166	0.0615396
Kernel Weight 2019		1	0,363**	0,436**	0,625**	-0.010859	0.0614423	-0.012987	0.0185763	0,248*	0,511**	0.162673	0,395**	0,413**	0,264*	0,617**	0.205356	0,406**	0,487**	0.168402	0,364**	0.192028	0,217*	0,298**	-0.0594937	0.115185	0.0621653	0.0150046	0.041068	0.000539147	0,229*	0.0264804	0.0342412	0.0789754	0.157919	0,328**	0,255*	0,404**	0.101612	0.0624395	0.0611491	-0.0649007	-0.00321067	-0.0440883	0.0118173	0.0786126	0.0515146	0.065651	0.0342007
Kernel Weight 2020			1	0,439**	0,752**	0.0673832	-0.0995613	-0.204969	-0.0142554	0.195477	0,261*	0,634**	0,294**	0,451**	0,237*	0.177331	0,612**	0.200235	0,394**	0.0158698	0.106371	0,320**	0.120276	0.184886	-0.0301922	-0.0353332	-0.00753809	-0.133008	-0.053427	0.117065	0.0132304	0.126978	0.0679304	0.152168	0,566**	0,343**	0,609**	0,285**	0.118882	0.0534822	0.107864	-0.0943201	0.0817136	-0.0267654	0.0629543	0.161916	0.110184	0.0549102	-0.0569279
Kernel Weight 2021				1	0,838**	0.032115	0.170432	0.289667	0.0903654	0,316**	0.115187	0.191753	0,465**	0,378**	0,446**	0,336**	0,316**	0,457**	0,482**	0.0245255	0,255*	0,265*	0.151281	0.162576	-0.069888	0.170497	0.0729529	-0.107485	0.0156928	0,238*	0.0773717	-0.0561266	0,253*	0.186183	0,273*	0,735**	0,285**	0,781**	0.0440368	0.11154	0.0991401	0.00216196	0.00917258	0.00711354	0.0545317	0.155976	0.11708	0.15086	-0.0206945
Kernel Weigth LSmean					1	0.0501627	0.0698995	0.0502541	0.0563717	0,341**	0,300**	0,408**	0,493**	0,516**	0,519**	0,389**	0,545**	0,463**	0,604**	0.0996618	0,252*	0,355**	0.208092	0,272*	-0.011224	0.094712	0.108694	-0.0687708	0.0356674	0,219*	0.086806	0.0631256	0.16582	0.197037	0,424**	0,623**	0,542**	0,687**	0.167703	0.172957	0.178942	-0.0502784	0.00417699	-0.043219	0.0590463	0.133831	0.0971838	0.17255	0.0402384
Crack-out 2019						1	0,639**	0,648**	0,890**	-0.047035	-0,266*	-0.0141098	0.0203301	-0.0837681	-0.0556024	-0.200605	-0.141812	-0.109264	-0.130695	0.164687	0,387**	0,268*	0,298**	0,341**	-0.0153071	0.0219161	-0.0954661	-0.0684216	-0.0363696	-0,270*	-0,557**	-0,470**	-0,414**	-0,549**	-0.039716	-0.0956253	-0.196581	-0.131887	-0.212816	-0.107781	-0.164882	-0.162105	0.00854366	-0.0712918	-0.15818	-0.00416844	-0.0745359	-0.0593905	-0.032439
Crack-out 2020							1	0,893**	0,887**	0.0246837	-0.12013	-0.174867	0.0719171	-0.0486155	-0.106962	-0.0948021	-0,314**	-0.108052	-0.161413	0.195454	0.211648	0,222*	0,223*	0,240*	-0.154407	0.00598007	-0.0974857	-0.125503	-0.100448	-0,323**	-0,290**	-0,524**	-0,359**	-0,490**	-0.154947	0.0497523	-0,398**	-0.0275619	-0,220*	-0.0951471	-0.158847	-0.0264453	0.0751648	0.0361432	-0.0533968	0.0950842	0.0325015	-0.061052	-0.0279656
Crack-out 2021								1	0,913**	-0.282456	-0.337098	-0,537**	0.0965556	-0.157538	0.142105	0.195935	-0.115754	0.200452	0.180124	-0.0315789	0,473*	0.293055	0,462*	0,474*	0.335088	0.346132	0.307736	0.181254	0.322417	0.138596	-0.184641	-0,613**	-0,501*	-0,442*	-0,478*	-0.0259814	-0.231638	0.255788	-0.0615471	-0.110107	-0.0694523	-0.164314	-0.197064	-0.140599	-0.247883	-0.176736	-0.226426	0.345359	0.392434
Crack-out LSmean									1	-0.0437559	-0,218*	-0.106316	0.0292554	-0.0912918	-0.0969964	-0.183604	-0,239*	-0.1299	-0.166691	0.1826	0,327**	0,270*	0,290**	0,314**	-0.0648148	0.000481155	-0.0989198	-0.0985343	-0.066742	-0,308**	-0,472**	-0,541**	-0,439**	-0,565**	-0.104594	-0.0611092	-0,325**	-0.108768	-0,240*	-0.110008	-0.181471	-0.110357	0.0377608	-0.0293504	-0.121839	0.0326603	-0.0338978	-0.059538	-0.0172757
Kernel Length 2018										1	0,343**	0,595**	0,483**	0,818**	0,327**	-0.0747895	-0,223*	-0.0288585	-0.0389907	0.138089	-0.0578066	-0,351**	-0,303**	-0.180319	-0,722**	-0,292**	-0,615**	-0,622**	-0,659**	0.0268859	-0.0498479	0.16062	0,350**	0.0953709	0,620**	0,605**	-0.12201	0.0421591	-0,424**	-0,288*	-0,397**	0.163218	0,326**	0,247*	0,290**	0,422**	0,370**	-0,465**	-0,590**
Kernel Length 2019											1	0,392**	0,301**	0,618**	-0.00816929	-0.0310395	-0.0285619	0.0273971	-0.0146423	-0.0462734	-0,432**	-0.180264	-0.193259	-0,233*	-0,330**	-0,663**	-0,302**	-0,319**	-0,447**	0.0602793	0,321**	0.175406	0.184946	0.203662	0,437**	0,332**	0.0421128	-0.0410565	-0.209312	-0,240*	-0,241*	0.018933	0.0770893	0.049072	0.154791	0.1643	0.166768	-0,246*	-0,266*
Kernel Length 2020												1	0,427**	0,784**	0.0731364	-0.11114	0.108006	-0.147586	-0.0536346	-0.119433	-0.145819	-0,344**	-0,332**	-0,303**	-0,563**	-0,343**	-0,656**	-0,696**	-0,662**	0.0812002	-0.0229822	0,374**	0,332**	0,235*	0,913**	0,577**	0.159071	-0.108736	-0,385**	-0,393**	-0,402**	0.0599777	0,298**	0.165791	0,296**	0,407**	0,358**	-0,504**	-0,603**
Kernel Length 2021													1	0,776**	0,262*	0.135659	0.0157905	0,583**	0,365**	-0.183399	0.164514	-0.205922	0.195848	0.149717	-0,335**	-0.0980865	-0,311**	-0,309**	-0,318**	0,263*	-0.0402956	0.195368	0.0128005	0.132285	0,453**	0,618**	0.0322667	0,288**	-0,234*	-0,221*	-0,232*	-0.0921246	0.0510264	-0.0157905	0.0288191	0.198543	0.131288	-0,222*	-0,329**
Kernel Length LSmean														1	0,248*	-0.0275675	-0.0349452	0.174849	0.107002	-0.0443092	-0.122799	-0,339**	-0.164238	-0.145057	-0,641**	-0,424**	-0,604**	-0,631**	-0,670**	0.127733	0.043219	0,293**	0,248*	0.199734	0,789**	0,712**	0.034925	0.0739637	-0,423**	-0,380**	-0,429**	0.026344	0,219*	0.122581	0,226*	0,364**	0,310**	-0,450**	-0,578**
Kernel Width 2018															1	0,357**	0,521**	0,461**	0,699**	0,221*	0.214757	0.135069	0.164388	0,259*	0,347**	0,238*	0,322**	0,234*	0,310**	0,379**	0.118354	0,299**	0.21054	0,303**	0.142501	0,251*	0,499**	0,635**	0,261*	0,420**	0,336**	0.00527321	-0.0330722	-0.0143226	0.0268972	0.019796	0.0291842	0,312**	0,231*
Kernel Width 2019																1	0,454**	0,491**	0,706**	-0.00485235	0,340**	0.150803	0.169851	0.197265	0,345**	0,728**	0,433**	0,353**	0,505**	0,221*	0,573**	0,255*	0.191375	0,400**	-0.109461	0.149061	0,457**	0,591**	0,446**	0,373**	0,427**	0.014777	-0.0474747	-0.0222299	0.00963441	-0.0110143	0.00264805	0,339**	0,305**
Kernel Width 2020																	1	0,464**	0,759**	-0.0541263	0.119515	0,394**	0,280**	0,248*	0,594**	0,347**	0,633**	0,431**	0,551**	0,378**	0,243*	0,367**	0.059488	0,379**	0.112553	-0.0117138	0,935**	0,574**	0,572**	0,463**	0,555**	-0.160343	-0.1671	-0.181208	-0.122831	-0.14504	-0.135818	0,570**	0,512**
Kernel Width 2021																		1	0,828**	-0.0799177	0,304**	0.177752	0,565**	0,484**	0,329**	0,324**	0,443**	0,501**	0,449**	0,366**	0.164868	0.209029	-0.0997655	0.201798	-0.10331	0.165474	0,432**	0,697**	0,363**	0,363**	0,390**	-0.0732127	-0.0617103	-0.0440688	-0.0741992	-0.00465975	-0.0170412	0,369**	0,292**
Kernel Width LSmean																			1	0.0486114	0,343**	0,317**	0,495**	0,480**	0,516**	0,490**	0,600**	0,535**	0,595**	0,370**	0,299**	0,306**	-0.00895056	0,311**	-0.0165852	0.145499	0,721**	0,775**	0,512**	0,477**	0,519**	-0.134069	-0.143529	-0.13794	-0.120765	-0.0939507	-0.092561	0,530**	0,455**
Kernel Thickness 2018																				1	0,255*	0,360**	0,261*	0,505**	0.0116758	-0.000128927	0.0616858	0.102362	0.0797091	-0,762**	-0.215906	-0,313**	-0,225*	-0,582**	-0.134105	-0.146382	-0.0490846	-0.0111412	-0.0293126	0.00281299	-0.048629	-0.0297552	-0.00708507	-0.0297001	-0.0521001	-0.0234372	-0.0423467	0.18541	0.168161
Kernel Thickness 2019																					1	0,376**	0,467**	0,618**	0.145594	0,534**	0.204476	0.173262	0,307**	-0.161522	-0,526**	-0,255*	-0,256*	-0,355**	-0.171197	0.0222655	0.0568921	0,312**	0.0948643	0.112222	0.118869	-0.152786	-0.0955045	-0.139379	-0.165244	-0.099858	-0.127185	0.192271	0.161052
Kernel Thickness 2020																						1	0,673**	0,749**	0,466**	0,244*	0,599**	0,442**	0,533**	-0,230*	-0.186604	-0,645**	-0,548**	-0,459**	-0,347**	-0,249*	0,339**	0,294**	0,340**	0,257*	0,331**	-0,389**	-0,391**	-0,425**	-0,457**	-0,401**	-0,451**	0,654**	0,580**
Kernel Thickness 2021																							1	0,917**	0,397**	0,233*	0,500**	0,525**	0,495**	-0.164168	-0,266*	-0,382**	-0,795**	-0,523**	-0,320**	-0,253*	0.211708	0,250*	0,249*	0.211369	0,260*	-0,422**	-0,313**	-0,381**	-0,469**	-0,313**	-0,392**	0,559**	0,481**
Kernel Thickness LSmean																								1	0,366**	0,283**	0,462**	0,483**	0,486**	-0,321**	-0,356**	-0,464**	-0,725**	-0,601**	-0,317**	-0,254*	0.195181	0,244*	0,222*	0.197431	0,226*	-0,394**	-0,285**	-0,356**	-0,432**	-0,292**	-0,367**	0,532**	0,459**
Kernel Roundness 2018																									1	0,487**	0,870**	0,803**	0,916**	0,260*	0.185818	0.0396859	-0.206597	0.140854	-0,559**	-0,469**	0,509**	0,355**	0,624**	0,569**	0,629**	-0,227*	-0,383**	-0,311**	-0,343**	-0,452**	-0,409**	0,717**	0,808**
Kernel Roundness 2019																										1	0,536**	0,459**	0,677**	0.143999	0.181886	0.0603479	0.0263643	0.157677	-0,380**	-0.108655	0,303**	0,439**	0,463**	0,404**	0,458**	-0.0171697	-0.130462	-0.0887239	-0.115255	-0.151816	-0.144811	0,417**	0,422**
Kernel Roundness 2020																											1	0,878**	0,943**	0.193249	0.201759	-0.0416529	-0,268*	0.0595405	-0,610**	-0,452**	0,561**	0,469**	0,731**	0,610**	0,708**	-0.203159	-0,391**	-0,310**	-0,344**	-0,452**	-0,411**	0,832**	0,866**
Kernel Roundness 2021																												1	0,911**	0.109445	0.167521	-0.0284151	-0,314**	-0.012605	-0,683**	-0,580**	0,388**	0,339**	0,686**	0,655**	0,701**	-0.0814407	-0,238*	-0.15044	-0,244*	-0,334**	-0,293**	0,672**	0,758**
Kernel Roundness LSmean																													1	0.172019	0.185245	-0.0405019	-0,250*	0.0505213	-0,662**	-0,467**	0,483**	0,450**	0,706**	0,604**	0,695**	-0.167601	-0,345**	-0,266*	-0,312**	-0,420**	-0,379**	0,772**	0,836**
Kernel Globosity 2018																														1	0,318**	0,482**	0,399**	0,773**	0.133547	0,254*	0,352**	0,409**	0,223*	0,281*	0,286*	0.0598262	-0.0276303	0.0203	0.0825377	0.0117777	0.0420534	0.0699039	0.0533836
Kernel Globosity 2019																															1	0,423**	0,405**	0,677**	0.00383096	0.1022	0,304**	0,261*	0,312**	0,238*	0,271*	0.162231	0.0280036	0.11581	0.159208	0.0651386	0.113973	0.115962	0.129331
Kernel Globosity 2020																																1	0,533**	0,748**	0,367**	0.174931	0,363**	0.146259	0.162843	0.177344	0.153903	0,304**	0,281*	0,311**	0,390**	0,292**	0,359**	-0.176362	-0.136076
Kernel Globosity 2021																																	1	0,757**	0,351**	0,496**	0.102363	0,266*	-0.0115444	0.0473742	0.00822748	0,442**	0,317**	0,394**	0,498**	0,372**	0,441**	-0,335**	-0,329**
Kernel Globosity LSmean																																		1	0,268*	0,344**	0,404**	0,379**	0,243*	0,267*	0,264*	0,264*	0.144284	0,216*	0,316**	0.190252	0,255*	-0.0783687	-0.0597811
Kernel Length SA 2020																																			1	0,625**	0.199981	-0.0497431	-0,366**	-0,297**	-0,342**	0.040481	0,327**	0.178175	0,285**	0,447**	0,386**	-0,436**	-0,583**
Kernel Length SA 2021																																				1	0.0267509	0,449**	-0,302**	-0,282**	-0,296**	0.126367	0.164497	0.142455	0,265*	0,346**	0,323**	-0,366**	-0,458**
Kernel Width SA 2020																																					1	0,528**	0,616**	0,473**	0,576**	-0.157046	-0.121155	-0.155649	-0.108218	-0.100263	-0.105848	0,535**	0,462**
Kernel Width SA 2021																																						1	0,365**	0,395**	0,411**	0.00834533	-0.0752127	-0.0287794	0.00385082	0.00336914	0.0159641	0,402**	0,324**
Kernel Roundness SA 2020																																							1	0,798**	0,957**	0,249*	0.0389115	0.134596	0.121211	-0.0350271	0.0271135	0,478**	0,530**
Kernel Roundness SA 2021																																								1	0,934**	0,311**	0,241*	0,303**	0.182611	0.154486	0.180408	0,366**	0,384**
Kernel Roundness SA LSmean																																									1	0,279*	0.147097	0.209963	0.151908	0.066433	0.101901	0,451**	0,471**
Kernel Symmetry SSIM SA 2020																																										1	0,731**	0,912**	0,946**	0,692**	0,848**	-0,508**	-0,416**
Kernel Symmetry SSIM SA 2021																																											1	0,938**	0,762**	0,968**	0,932**	-0,572**	-0,546**
Kernel Symmetry SSIM SA LSmean																																												1	0,905**	0,902**	0,957**	-0,568**	-0,510**
Kernel Symmetry Jaccard SA 2020																																													1	0,757**	0,920**	-0,587**	-0,532**
Kernel Symmetry Jaccard SA 2021																																														1	0,947**	-0,610**	-0,600**
Kernel symmetry Jaccard SA LSmean																																															1	-0,626**	-0,603**
Kernel Shoulder Visual 2020																																																1	0,856**
Kernel Shoulder Angle 2020																																																	1
Fat 2021
Protein 2018
Protein 2019
Protein 2020
Protein 2021
Protein LSmean
Fiber 2019
Fiber 2020
Fiber 2021
Fiber LSmean
Myrisitc acid 2021
Palmitic acid 2021
Palmitoleic acid 2021
Margaric acid 2021
cis-10-Heptadecenoic acid 2021
Stearic acid 2021
Oleic acid 2021
Vaccenic acid 2021
Linoelaidic acid 2021
Linolenic acid 2021
Arachidic acid 2021
cis-11-eicosenoic acid 2021
cis-110,14 eicosadenoic acid 2021
Tegument Color L* 2019
Tegument Color L* 2020
Tegument Color L* 2021
Tegument Color L* LSmean
Tegument Color a* 2019
Tegument Color a* 2020
Tegument Color a* 2021
Tegument Color a* LSmean
Tegument Color b* 2019
Tegument Color b* 2020
Tegument Color b* 2021
Tegument Color b* LSmean
Kernel Color L* 2018
Kernel Color L* 2019
Kernel Color L* 2020
Kernel Color L* 2021
Kernel Color L* LSmean
Kernel Color a* 2018
Kernel Color a* 2019
Kernel Color a* 2020
Kernel Color a* 2021
Kernel Color a* LSmean
Kernel Color b* 2018
Kernel Color b* 2019
Kernel Color b* 2020
Kernel Color b* 2021
Kernel Color b* LSmean
[truncated: 50 more columns]
