# Supplementary material for: QTL mapping of almond kernel quality traits in the F1 progeny of ‘Marcona’ × ‘Marinada’
Source: Front Plant Sci. 2024 Nov 27;15:1504198. doi: 10.3389/fpls.2024.1504198 (PMC11631582; doi:10.3389/fpls.2024.1504198)
Supplement: Supplementary Table 5 — Summary of marker position on the ‘Marcona’, ‘Marinada’, and ‘Marcona’ × ‘Marinada’ linkage maps. [file Table5.xlsx]

## Sheet: Sup Table 5
Marcona				Marinada				Marcona × Marinada
Marker	Linkage group	Genetic position (cM)		Marker	Linkage group	Genetic position (cM)		Marker	Linkage group	Genetic position (cM)
AX-586012210	LG1	0.000		AX-586013858	LG1	0.000		AX-586012060	LG1	0
AX-586012600	LG1	1168		AX-586014222	LG1	1157		AX-586012050	LG1	0
AX-586012623	LG1	2335		AX-586015732	LG1	2315		AX-586012067	LG1	0
AX-586013174	LG1	3505		AX-586016275	LG1	3470		AX-586012268	LG1	0.568
AX-586013240	LG1	4663		AX-586016345	LG1	5790		AX-586012457	LG1	0.568
AX-586014566	LG1	5837		AX-586016370	LG1	6950		AX-586012623	LG1	1136
AX-586014828	LG1	6992		AX-586016559	LG1	8109		AX-586012788	LG1	1705
AX-586015448	LG1	8166		AX-586016785	LG1	9272		AX-586012801	LG1	1705
AX-586016029	LG1	8764		AX-586017110	LG1	10436		AX-586013210	LG1	2273
AX-586017174	LG1	9874		AX-586017244	LG1	11607		AX-586013240	LG1	2273
AX-586017302	LG1	10987		AX-586017842	LG1	12776		AX-586013448	LG1	2841
AX-586017490	LG1	12108		AX-586018185	LG1	13948		AX-586013595	LG1	2841
AX-586017599	LG1	13236		AX-586018233	LG1	15128		AX-586013922	LG1	3409
AX-586017958	LG1	14362		AX-586018642	LG1	17497		AX-586014224	LG1	3977
AX-586018150	LG1	15496		AX-586018720	LG1	19871		AX-586014291	LG1	4169
AX-586018178	LG1	16633		AX-586019106	LG1	21064		CD211	LG1	4360
AX-586018295	LG1	17467		AX-586019349	LG1	22253		AX-586014695	LG1	4543
AX-586018708	LG1	18663		AX-586019571	LG1	23449		AX-586014840	LG1	4543
AX-586019489	LG1	19798		AX-586020878	LG1	25834		AX-586014890	LG1	5112
AX-586019959	LG1	20982		AX-586021626	LG1	27031		AX-586014974	LG1	5112
AX-586020091	LG1	22170		AX-586022717	LG1	28228		AX-586015746	LG1	6248
AX-586020352	LG1	23362		AX-586022759	LG1	29421		AX-586015992	LG1	6248
AX-586021964	LG1	24558		AX-586022922	LG1	30626		AX-586016069	LG1	6248
AX-586022088	LG1	25729		AX-586023321	LG1	31819		AX-586016345	LG1	7398
AX-586022494	LG1	26919		AX-586023442	LG1	35421		AX-586016365	LG1	7966
AX-586023507	LG1	28109		AX-586023984	LG1	36625		AX-586016294	LG1	7966
AX-586023971	LG1	29299		AX-586024204	LG1	37788		AX-586016418	LG1	9102
AX-586024280	LG1	30490		AX-586024678	LG1	38986		AX-586016378	LG1	9102
AX-586024424	LG1	31685		AX-586025148	LG1	40175		AX-586016595	LG1	9102
AX-586024492	LG1	32878		AX-586025473	LG1	41369		AX-586016702	LG1	9670
AX-586024584	LG1	34073		AX-586025980	LG1	42561		AX-586016785	LG1	9670
AX-586024683	LG1	35267		AX-586026134	LG1	43753		AX-586017070	LG1	10523
AX-586024893	LG1	36462		AX-586026521	LG1	44888		AX-586017223	LG1	11375
AX-586025379	LG1	37657		AX-586027314	LG1	47251		AX-586017265	LG1	11375
AX-586025569	LG1	38851		AX-586027625	LG1	48434		AX-586017311	LG1	11375
AX-586026356	LG1	40045		AX-586027998	LG1	50807		AX-586017312	LG1	12511
AX-586026674	LG1	41205		AX-586028559	LG1	51997		AX-586017377	LG1	12511
AX-586027258	LG1	42391		AX-586028793	LG1	53183		AX-586017342	LG1	12511
AX-586028647	LG1	43579		AX-586028804	LG1	54372		AX-586017542	LG1	13364
AX-586029487	LG1	44763		AX-586029189	LG1	55564		AX-586017621	LG1	14216
AX-586030939	LG1	45912		AX-586029907	LG1	56753		AX-586017880	LG1	14216
AX-586031209	LG1	47103		AX-586031210	LG1	59145		AX-586018022	LG1	14500
AX-586031507	LG1	48297		AX-586031249	LG1	60348		AX-586017987	LG1	14784
AX-586032729	LG1	49486		AX-586031944	LG1	61543		AX-586018038	LG1	14784
AX-586033471	LG1	50672		AX-586032218	LG1	62739		AX-586018172	LG1	15542
AX-586033374	LG1	51857		AX-586032970	LG1	64564		AX-586018275	LG1	16299
AX-586033412	LG1	53041		AX-586033404	LG1	65697		AX-586018168	LG1	17057
AX-586034121	LG1	54186		AX-586035507	LG1	71259		AX-586018359	LG1	17057
AX-586034203	LG1	55360		AX-586035733	LG1	72395		AX-586018334	LG1	17341
AX-586034706	LG1	56550		AX-586036157	LG1	73019		AX-586018416	LG1	17625
AX-586034620	LG1	57734		AX-586036290	LG1	74224		AX-586018518	LG1	18193
AX-586034854	LG1	58913		AX-586036329	LG1	75433		AX-586018589	LG1	18193
AX-586035393	LG1	60073		AX-586036396	LG1	77826		AX-586018688	LG1	19723
AX-586035752	LG1	61249		AX-586036699	LG1	79003		AX-586018750	LG1	20480
AX-586035919	LG1	62416		AX-586036798	LG1	80195		AX-586018848	LG1	20480
AX-586036186	LG1	63580		AX-586037329	LG1	82557		AX-586019059	LG1	20480
AX-586036165	LG1	64740		AX-586037645	LG1	83730		AX-586019133	LG1	21048
AX-586036697	LG1	65521		AX-586037752	LG1	84895		AX-586019298	LG1	21048
AX-586036946	LG1	66636		AX-586038470	LG1	86052		AX-586019391	LG1	21804
AX-586038737	LG1	67745		AX-586039085	LG1	87202		AX-586019611	LG1	23334
AX-586040851	LG1	68689		AX-586039528	LG1	88360		AX-586019929	LG1	23334
AX-586039589	LG1	69037		AX-586041405	LG1	89515		AX-586019747	LG1	23618
AX-586040920	LG1	70043		AX-586041516	LG1	90668		AX-586019989	LG1	23902
AX-586041463	LG1	72369		AX-159179465	LG1	91825		AX-586020091	LG1	23902
AX-586041877	LG2	0.000		AX-586041890	LG2	0.000		AX-586020104	LG1	24470
AX-586042360	LG2	1153		AX-586041922	LG2	1166		AX-586020162	LG1	24754
AX-586042283	LG2	2303		AX-586042361	LG2	3487		CPPCT027	LG1	25039
AX-586042526	LG2	3457		AX-586043173	LG2	4647		AX-586021130	LG1	26757
AX-586042774	LG2	4610		AX-586043040	LG2	6974		AX-586021413	LG1	26757
AX-586043157	LG2	5765		AX-586045376	LG2	8142		AX-586021488	LG1	27041
AX-586044178	LG2	6922		AX-586046248	LG2	9308		AX-586021692	LG1	27325
AX-586046211	LG2	8083		AX-586046851	LG2	10477		AX-586021786	LG1	27609
AX-586046721	LG2	9247		AX-586046990	LG2	12827		AX-586021954	LG1	27893
AX-586047000	LG2	10415		AX-586047044	LG2	14004		AX-586021984	LG1	27893
AX-586046811	LG2	11588		AX-586047185	LG2	16367		CPDCT01-18032	LG1	27893
AX-586047288	LG2	12769		AX-586047267	LG2	17548		AX-586022385	LG1	28461
AX-586047835	LG2	13951		AX-586046885	LG2	18731		AX-586022494	LG1	28461
AX-586048516	LG2	15136		AX-586047298	LG2	19917		AX-586022498	LG1	29030
AX-586048192	LG2	16338		AX-586047894	LG2	21108		AX-586022534	LG1	29314
AX-586048202	LG2	19375		AX-586048015	LG2	22299		AX-586022719	LG1	29598
AX-586049049	LG2	20519		AX-586048257	LG2	24682		AX-586022759	LG1	29598
AX-586049079	LG2	21668		AX-586049098	LG2	25873		AX-586022772	LG1	30166
AX-586048918	LG2	22821		AX-586049430	LG2	27075		AX-586023049	LG1	30734
AX-586049099	LG2	25144		AX-586049593	LG2	28266		AX-586023092	LG1	30734
AX-586050891	LG2	30685		AX-586049279	LG2	30648		AX-586023275	LG1	32479
AX-586050501	LG2	31902		AX-586049837	LG2	31837		AX-586023442	LG1	32479
AX-586051030	LG2	33124		AX-586050257	LG2	33039		AX-586023596	LG1	33047
AX-586051034	LG2	34328		AX-586049906	LG2	35412		AX-586023544	LG1	33047
AX-586051273	LG2	35529		AX-586050980	LG2	36596		AX-586023807	LG1	33616
AX-586051300	LG2	36733		AX-586051210	LG2	37778		AX-586023826	LG1	33616
AX-586051456	LG2	37926		AX-586051532	LG2	38958		AX-158776174	LG1	34411
AX-586051637	LG2	39115		AX-586051853	LG2	40144		AX-586024337	LG1	35207
AX-586051676	LG2	40307		AX-586052138	LG2	42498		AX-586024204	LG1	35604
AX-586052378	LG2	41491		AX-586052317	LG2	43671		AX-586024452	LG1	36002
AX-586051954	LG2	42671		AX-586052710	LG2	44842		AX-586024577	LG1	36798
AX-586052540	LG2	43850		AX-586053413	LG2	46011		AX-586024531	LG1	37593
AX-586052773	LG2	45029		AX-586055376	LG2	47173		AX-586024129	LG1	37593
AX-586052807	LG2	46203		AX-586056051	LG2	48332		AX-586024601	LG1	37593
AX-586053575	LG2	47378		AX-586056152	LG2	49485		AX-586024697	LG1	38161
AX-586053044	LG2	48546		AX-586056848	LG2	50638		AX-586024735	LG1	38445
AX-586053068	LG2	49713		AX-586057502	LG2	51791		AX-586024698	LG1	38729
AX-586053973	LG2	50877		AX-586059091	LG2	54112		AX-586024716	LG1	38729
AX-586054204	LG2	52045		AX-586059355	LG2	55276		AX-586025038	LG1	39298
AX-586054765	LG2	53206		AX-586061153	LG3	0.000		AX-586024990	LG1	39298
AX-586056170	LG2	54368		AX-586061716	LG3	1159		AX-586025171	LG1	39866
AX-586056713	LG2	55530		AX-586061884	LG3	2314		AX-586025297	LG1	39866
AX-586057484	LG2	56690		AX-586062789	LG3	3471		AX-586025534	LG1	41002
AX-586056891	LG2	57849		AX-586063619	LG3	4628		AX-586025521	LG1	41002
AX-586057519	LG2	59007		AX-586064738	LG3	6946		CPDCT01-24109	LG1	41002
AX-586058985	LG2	60166		AX-586063970	LG3	8108		AX-586025859	LG1	41002
AX-586059453	LG2	61323		AX-586065060	LG3	9272		AX-586026032	LG1	42139
AX-586059822	LG2	62483		AX-586065208	LG3	10434		AX-586026079	LG1	42139
AX-586060665	LG2	63645		AX-586064468	LG3	11599		AX-586026048	LG1	42139
AX-586061044	LG3	0.000		AX-586065867	LG3	12767		AX-586026202	LG1	42707
AX-586062327	LG3	1161		AX-586065913	LG3	13940		AX-586026232	LG1	42707
AX-586061679	LG3	2321		AX-586065991	LG3	15095		AX-586026444	LG1	43275
AX-586061740	LG3	3486		AX-586065314	LG3	16269		AX-586026391	LG1	43275
AX-586061802	LG3	4652		AX-586066486	LG3	17446		AX-586026584	LG1	43843
AX-586063979	LG3	5821		AX-586066874	LG3	18627		AX-586026667	LG1	44412
AX-586063462	LG3	6996		AX-586066443	LG3	21000		AX-586027044	LG1	44412
AX-586064826	LG3	8177		AX-586068006	LG3	22191		AX-586027016	LG1	45264
AX-586065851	LG3	9364		AX-586068169	LG3	24576		AX-586027354	LG1	46116
AX-586067155	LG3	12592		AX-586070234	LG3	25770		AX-586027414	LG1	46116
AX-586068225	LG3	13747		AX-586070598	LG3	26962		AX-586027551	LG1	46116
AX-586068335	LG3	16068		AX-586069904	LG3	28156		AX-586027729	LG1	46684
AX-586068629	LG3	17230		AX-586071089	LG3	30545		AX-586027813	LG1	47253
AX-586069166	LG3	18396		AX-586070724	LG3	31739		AX-586027906	LG1	47253
AX-586069706	LG3	20736		AX-586070848	LG3	32928		AX-586028054	LG1	47821
AX-586070511	LG3	21908		AX-586072405	LG3	34115		AX-586028154	LG1	47821
AX-586069187	LG3	23082		AX-586071770	LG3	36493		AX-586028599	LG1	48389
AX-586069201	LG3	25427		AX-586072721	LG3	38861		AX-586028612	LG1	48673
AX-586069509	LG3	26599		AX-586071870	LG3	40036		AX-586028722	LG1	48957
AX-586070774	LG3	27622		AX-586072118	LG3	41206		AX-586028729	LG1	48957
AX-586070920	LG3	28821		AX-586073831	LG3	42375		AX-586028804	LG1	49525
AX-586070559	LG3	30021		AX-586073098	LG3	44691		AX-586028809	LG1	50094
AX-586070665	LG3	31220		AX-586073386	LG3	45861		AX-586028827	LG1	50094
AX-586071988	LG3	32419		AX-586073543	LG3	47030		AX-586029275	LG1	50662
AX-586072233	LG3	34813		AX-586074548	LG3	49361		AX-586029339	LG1	50662
AX-586071561	LG3	36004		AX-586074945	LG3	50523		CPPCT026	LG1	50662
AX-586072510	LG3	37194		AX-586075060	LG3	51683		AX-586030002	LG1	52380
AX-586071866	LG3	38379		AX-586076230	LG3	52843		AX-586029975	LG1	52380
AX-586073003	LG3	39561		AX-586077411	LG4	0.000		AX-586030142	LG1	52380
AX-586072196	LG3	40741		AX-586077840	LG4	0.976		AX-586031001	LG1	52948
AX-586073216	LG3	41918		AX-586077954	LG4	1376		AX-586031046	LG1	53232
AX-586072367	LG3	43075		AX-586078999	LG4	2306		AX-586031199	LG1	53516
AX-586073804	LG3	44252		AX-586079155	LG4	3407		AX-586031233	LG1	53800
AX-586074331	LG3	45425		AX-586078441	LG4	4502		AX-586031234	LG1	54084
AX-586074422	LG3	46595		AX-586078779	LG4	5378		AX-586031256	LG1	54368
AX-586073551	LG3	47762		AX-586079573	LG4	6531		AX-586031348	LG1	54652
AX-586073830	LG3	48926		AX-586079708	LG4	7681		AX-586031569	LG1	54652
AX-586073898	LG3	50088		AX-586079893	LG4	8840		AX-586031624	LG1	55221
AX-586074161	LG3	51249		AX-586081221	LG4	10000		AX-586031668	LG1	55221
AX-586075969	LG3	52408		AX-586080470	LG4	11163		AX-586032218	LG1	55789
AX-586076112	LG3	53564		AX-586081107	LG4	13507		AX-586032266	LG1	56357
AX-586076134	LG3	54720		AX-586081417	LG4	14685		AX-586032813	LG1	57383
AX-586076540	LG3	55878		AX-586082677	LG4	15867		AX-586032735	LG1	57631
AX-586076657	LG3	57034		AX-586081587	LG4	17051		AX-586033477	LG1	58408
AX-586076927	LG3	58194		AX-586082153	LG4	18238		AX-586033142	LG1	58905
AX-586076179	LG4	0.000		AX-586082337	LG4	19432		AX-586033518	LG1	59434
AX-159052018	LG4	1160		AX-586084014	LG4	21844		AX-586033536	LG1	60459
AX-586077118	LG4	2318		AX-586084124	LG4	25484		AX-586034143	LG1	61485
AX-586077395	LG4	3470		AX-586085907	LG4	27906		AX-586034433	LG1	62510
AX-586080106	LG4	4625		AX-586085358	LG4	29109		AX-586034734	LG1	63536
AX-586080735	LG4	5781		AX-586087303	LG4	30309		AX-586034686	LG1	64561
AX-586080872	LG4	6938		AX-586087576	LG4	32698		AX-586034728	LG1	65587
AX-586081079	LG4	8095		AX-586086673	LG4	33883		AX-586034835	LG1	65587
AX-586081111	LG4	9257		AX-586088022	LG4	36243		AX-586035118	LG1	65587
AX-586080099	LG4	11584		AX-586086795	LG4	37412		BPPCT011	LG1	66724
AX-586081205	LG4	12750		AX-586086836	LG4	38577		AX-586035430	LG1	67299
AX-586080373	LG4	13919		AX-586086901	LG4	39739		AX-586035577	LG1	67874
AX-586082176	LG4	15091		AX-586088245	LG4	40898		AX-586035663	LG1	67874
AX-586081064	LG4	16264		AX-586088313	LG4	42052		AX-586035972	LG1	68726
AX-586082751	LG4	17443		AX-586087255	LG4	43204		AX-586035950	LG1	69579
AX-586083211	LG4	18623		AX-586088782	LG4	44357		AX-586035829	LG1	69579
AX-586083298	LG4	20995		AX-586088862	LG4	45511		AX-586036032	LG1	69579
AX-586082127	LG4	22185		AX-586089044	LG4	46662		AX-586036290	LG1	70335
AX-586082131	LG4	23375		AX-586087883	LG4	47816		AX-586036301	LG1	71092
AX-586082165	LG4	24569		AX-586091735	LG4	51295		AX-586036165	LG1	71858
AX-586083581	LG4	25766		AX-586094623	LG5	0.000		AX-586036388	LG1	72624
AX-586083684	LG4	26889		AX-586093545	LG5	2322		AX-586036421	LG1	73381
AX-586083775	LG4	28077		AX-586093967	LG5	3484		AX-586036693	LG1	74137
AX-586082761	LG4	29269		AX-586095670	LG5	4646		AX-586036603	LG1	74137
AX-586084137	LG4	31669		AX-586096506	LG5	5807		AX-586036615	LG1	74137
AX-586083267	LG4	35280		AX-586095136	LG5	6967		AX-586036645	LG1	74706
AX-586084603	LG4	38901		AX-586095204	LG5	8136		AX-586036655	LG1	74706
AX-586083941	LG4	40093		AX-586095486	LG5	9298		AX-586036932	LG1	75855
AX-586084607	LG4	41281		AX-586097240	LG5	10457		AX-586036856	LG1	75855
AX-586084623	LG4	42467		AX-586097286	LG5	11183		AX-586036975	LG1	76424
AX-586084901	LG4	43648		AX-586097954	LG5	12291		AX-586037092	LG1	76424
AX-586086187	LG4	44824		AX-586098300	LG5	13410		AX-586037422	LG1	76992
AX-586086365	LG4	46000		AX-586096902	LG5	14534		AX-586037784	LG1	77560
AX-586086508	LG4	47176		AX-586097666	LG5	16781		pchgms40	LG1	77843
AX-586086726	LG4	48352		AX-586099458	LG5	17912		AX-586037985	LG1	78125
AX-586087564	LG4	50634		AX-586099639	LG5	20910		AX-586037899	LG1	78125
AX-586087724	LG4	51822		AX-586099708	LG5	22105		AX-586038749	LG1	79262
AX-586087748	LG4	53009		AX-586100344	LG5	24491		AX-586038898	LG1	79262
AX-586087837	LG4	54195		AX-586100501	LG5	25676		AX-586038957	LG1	79262
AX-586087912	LG4	55379		AX-586100597	LG5	26861		AX-586039099	LG1	79830
AX-586088136	LG4	56561		AX-586101148	LG5	28039		AX-586039497	LG1	79830
AX-586088178	LG4	58927		AX-586101482	LG5	29215		AX-586039845	LG1	80966
AX-586087390	LG4	62461		AX-586099838	LG5	30388		AX-586039950	LG1	80966
AX-586088770	LG4	63631		AX-586099989	LG5	31556		AX-586039972	LG1	80966
AX-586087513	LG4	64796		AX-586102292	LG5	32723		AX-586040894	LG1	81535
AX-586089062	LG4	65957		AX-586102298	LG5	33887		AX-586041070	LG1	82684
AX-586088063	LG4	67115		AX-586100770	LG5	35046		AX-586041077	LG1	82684
AX-586088404	LG4	68269		AX-586101594	LG5	36203		AX-586041439	LG1	83821
AX-586089552	LG4	69424		AX-586103893	LG5	37357		AX-159179465	LG1	84957
AX-586090070	LG4	70579		AX-586105041	LG5	38513		AX-586041598	LG2	0
AX-586090336	LG4	71739		AX-586105197	LG5	39667		AX-586041488	LG2	0
AX-586091417	LG5	0.000		AX-586105418	LG5	40820		AX-586041640	LG2	0
AX-586093013	LG5	1151		AX-586107858	LG6	0.000		AX-586041922	LG2	0.756
AX-586093409	LG5	2301		AX-586107937	LG6	1168		AX-586042107	LG2	2286
AX-586094611	LG5	3451		AX-586108125	LG6	2334		AX-586042294	LG2	2286
AX-586094711	LG5	4602		AX-586110964	LG6	4671		AX-586042386	LG2	2570
AX-586095245	LG5	5758		AX-586109179	LG6	9376		AX-586042183	LG2	2854
AX-586095534	LG5	6917		AX-586111343	LG6	10547		AX-586042456	LG2	2854
AX-586094791	LG5	8083		AX-586109467	LG6	11719		AX-586042598	LG2	3991
AX-586096518	LG5	9254		AX-586111642	LG6	14072		AX-586042738	LG2	3991
AX-586096592	LG5	14006		AX-586111658	LG6	15248		AX-586042368	LG2	4275
AX-586097359	LG5	16395		AX-586111674	LG6	16426		AX-586042827	LG2	4559
AX-586095834	LG5	17589		AX-586110223	LG6	17605		AX-586042725	LG2	4559
AX-586097669	LG5	18784		AX-586110318	LG6	19966		AX-586043041	LG2	5127
AX-586096269	LG5	21178		AX-586112867	LG6	21149		AX-586043150	LG2	5127
AX-586096472	LG5	22374		AX-586113002	LG6	22329		AX-586043040	LG2	6657
AX-586096803	LG5	23568		AX-586111601	LG6	23510		AX-586043400	LG2	7413
AX-586097253	LG5	25959		AX-586112677	LG6	24695		AX-586043398	LG2	7413
AX-586099369	LG5	28337		AX-586114968	LG6	25878		AX-586043136	LG2	7413
AX-586099393	LG5	29525		AX-586115369	LG6	27064		CPDCT02-07805	LG2	7413
AX-586099643	LG5	30705		AX-586115687	LG6	28250		AX-586044596	LG2	7981
AX-586099721	LG5	31886		AX-586115831	LG6	29439		AX-586044640	LG2	7981
AX-586099772	LG5	33061		AX-586117196	LG6	33007		AX-586045397	LG2	8550
AX-599403227	LG5	34234		AX-586115072	LG6	34191		AX-586045427	LG2	8550
AX-586100406	LG5	36578		AX-586115370	LG6	35371		AX-586045981	LG2	9118
AX-586098873	LG5	37746		AX-586115459	LG6	36548		AX-586046451	LG2	9402
AX-586098900	LG5	38910		AX-586115534	LG6	37723		AX-586046629	LG2	9686
AX-586101151	LG5	40072		AX-586118061	LG6	38894		AX-586046712	LG2	9686
AX-586101362	LG5	41231		AX-586118619	LG6	40062		AX-586046345	LG2	10254
AX-586100005	LG5	42388		AX-586119390	LG6	41226		AX-586046417	LG2	10254
AX-586100735	LG5	43545		AX-586121605	LG6	42389		AX-586046905	LG2	10822
AX-586102550	LG5	44700		AX-586121687	LG6	43550		AX-586046976	LG2	11391
AX-586103138	LG5	45853		AX-586122192	LG6	44711		AX-586047020	LG2	11391
AX-586103383	LG5	48172		AX-586122823	LG6	45869		AX-586047044	LG2	12100
AX-586102146	LG5	49142		AX-586120481	LG6	47026		AX-586047160	LG2	13535
AX-586105469	LG5	51917		AX-586120820	LG6	48182		AX-586047060	LG2	14245
AX-586104222	LG6	0.000		AX-586120985	LG6	49338		AX-586046794	LG2	14245
AX-586106485	LG6	1154		AX-586124016	LG6	50492		AX-586046805	LG2	14245
AX-586104642	LG6	2307		AX-586124883	LG6	51648		AX-586047244	LG2	14813
AX-586107169	LG6	3461		AX-586125197	LG7	0.000		AX-586046867	LG2	15381
AX-586105736	LG6	4613		AX-586125367	LG7	1152		AX-586046885	LG2	15381
AX-586105846	LG6	5770		AX-586126426	LG7	2302		AX-586047303	LG2	15949
AX-586107082	LG6	6931		AX-586127121	LG7	3449		CPDCT044	LG2	16519
AX-586109163	LG6	8096		AX-586127266	LG7	4595		AX-586046926	LG2	17467
AX-586107780	LG6	9263		AX-586125152	LG7	5743		AX-586047368	LG2	17940
AX-586107854	LG6	11612		AX-586128554	LG7	6893		AX-586047856	LG2	18414
AX-586110756	LG6	12791		AX-586129015	LG7	8047		AX-586047903	LG2	19361
AX-586110909	LG6	13975		AX-586126514	LG7	9203		AX-159118606	LG2	19361
AX-586109085	LG6	16348		AX-586129595	LG7	11526		AX-586047982	LG2	19361
AX-586109676	LG6	17537		AX-586130008	LG7	12691		AX-586048105	LG2	20212
AX-586109876	LG6	19920		AX-586127484	LG7	13859		AX-586048200	LG2	22824
AX-586112424	LG6	21109		AX-586128518	LG7	16209		AX-586048510	LG2	22824
AX-586113034	LG6	22299		AX-586132417	LG7	18581		AX-586048663	LG2	22824
AX-586115173	LG6	23484		AX-586132728	LG7	20956		AX-586048765	LG2	23960
AX-586115494	LG6	24667		AX-586132797	LG7	22145		AX-586048402	LG2	23960
AX-586113499	LG6	27035		AX-586133131	LG7	23339		AX-586049074	LG2	25096
AX-586116028	LG6	28212		AX-586133277	LG7	24538		AX-586049129	LG2	25096
AX-586114239	LG6	29386		AX-586130929	LG7	25735		AX-586048707	LG2	25381
AX-586116492	LG6	30561		AX-586133984	LG7	29353		AX-586049196	LG2	25665
AX-586118299	LG6	31729		AX-586134120	LG7	33005		AX-586048762	LG2	25665
AX-586118425	LG6	32896		AX-586131861	LG7	37824		AX-586048986	LG2	27382
AX-586119511	LG6	34061		AX-586135008	LG7	39006		AX-586049099	LG2	27382
AX-586120315	LG6	35224		AX-586135024	LG7	40177		AX-586049457	LG2	27382
AX-586118946	LG6	36384		AX-586135751	LG7	41344		AX-586049195	LG2	29388
AX-586119001	LG6	37542		AX-586133198	LG7	42507		AX-586049283	LG2	30379
AX-586122186	LG6	38698		AX-586136867	LG7	43664		AX-586049452	LG2	31370
AX-586122805	LG6	39852		AX-586136899	LG7	45972		AX-586050350	LG2	33375
AX-586123349	LG6	41006		AX-586134443	LG7	47125		AX-586050399	LG2	34366
AX-586121521	LG6	42158		AX-586138580	LG7	48272		AX-586050433	LG2	34366
AX-586124816	LG6	43313		AX-586139488	LG7	49418		AX-586050545	LG2	34366
AX-586124873	LG6	44473		AX-586139516	LG7	50565		AX-586050940	LG2	35218
AX-586122788	LG7	0.000		AX-586140749	LG7	51715		AX-586051012	LG2	36071
AX-586125560	LG7	1165		AX-586138470	LG8	0.000		AX-586051014	LG2	36071
AX-158929770	LG7	3491		AX-586141476	LG8	1157		AX-586051030	LG2	36071
AX-586125944	LG7	4651		AX-586138851	LG8	2314		AX-586051034	LG2	36639
AX-586123576	LG7	5815		AX-586141938	LG8	3470		AX-586051058	LG2	37207
AX-586124415	LG7	6978		AX-586142292	LG8	4627		AX-586050576	LG2	37207
AX-586124870	LG7	8143		AX-586142337	LG8	5785		AX-586051262	LG2	37775
AX-586127434	LG7	9315		AX-586142658	LG8	8116		AX-586051040	LG2	38344
AX-586125208	LG7	11665		AX-586140660	LG8	9282		AX-586051587	LG2	38628
AX-586129335	LG7	12841		AX-586145000	LG8	10452		AX-586051815	LG2	38912
AX-586129499	LG7	14021		AX-586145557	LG8	11629		AX-586051300	LG2	38912
AX-586129748	LG7	15202		AX-586146057	LG8	15181		AX-586051302	LG2	39480
AX-586130102	LG7	16384		AX-586146148	LG8	16373		AX-586051863	LG2	40055
AX-586127523	LG7	17568		AX-586146375	LG8	17567		AX-586051347	LG2	40630
AX-586130255	LG7	18754		AX-586147295	LG8	21151		AX-586051992	LG2	41198
AX-586130454	LG7	21135		AX-586144493	LG8	22346		AX-586052070	LG2	41198
AX-586130635	LG7	22324		AX-586144646	LG8	23537		AX-586052048	LG2	41482
AX-586128072	LG7	23513		AX-586144902	LG8	24728		AX-586052152	LG2	41766
AX-586130757	LG7	24710		AX-586145039	LG8	25918		AX-586052170	LG2	42334
AX-586130903	LG7	25899		AX-586148816	LG8	27107		AX-586052185	LG2	42334
AX-586131398	LG7	27098		AX-586148958	LG8	28298		AX-586052218	LG2	42902
AX-586128914	LG7	28286		AX-586145926	LG8	30678		AX-586052252	LG2	42902
AX-586131613	LG7	29474		AX-586146260	LG8	33054		AX-586051753	LG2	42902
AX-586129434	LG7	30662		AX-586150170	LG8	34238		AX-586052397	LG2	44039
AX-586129684	LG7	31850		AX-586147344	LG8	35416		AX-586052402	LG2	44039
AX-586132631	LG7	33038		AX-586147632	LG8	36591		AX-586051881	LG2	44039
AX-586132744	LG7	34226		AX-586147860	LG8	37764		UDP98-411	LG2	44039
AX-586132913	LG7	35416		AX-586148047	LG8	40107		AX-586052580	LG2	44607
AX-586130305	LG7	36612		AX-586148925	LG8	41271		AX-586052589	LG2	44607
AX-586131230	LG7	37805		AX-586148949	LG8	42431		AX-586052773	LG2	45459
AX-586134567	LG7	38994		AX-586149946	LG8	43591		AX-586053334	LG2	46312
AX-586135566	LG7	40183		AX-586153081	LG8	44647		AX-586053344	LG2	46312
AX-586132928	LG7	41371		AX-586153140	LG8	45787		AX-586052807	LG2	46312
AX-586133108	LG7	42556		AX-586150397	LG8	46925		AX-586053374	LG2	46880
AX-586133420	LG7	43739		AX-586151012	LG8	49197		AX-586053415	LG2	47164
AX-586136302	LG7	44921		AX-586154339	LG8	51308		AX-586052910	LG2	47448
AX-586133883	LG7	46103		AX-586151920	LG8	51761		AX-586053555	LG2	47448
AX-586136730	LG7	47283						AX-586053044	LG2	48016
AX-586134498	LG7	48464						AX-586053068	LG2	48584
AX-586137870	LG7	49643						AX-586053649	LG2	48584
AX-586137950	LG7	51994						pchgms1	LG2	48584
AX-586135418	LG7	53169						AX-586053857	LG2	49153
AX-586135775	LG7	54339						AX-586054003	LG2	49721
AX-586138742	LG7	55503						CPDCT02-21364	LG2	49721
AX-586139338	LG7	56666						AX-586053954	LG2	49721
AX-586139492	LG7	57832						AX-586054575	LG2	50289
AX-586137390	LG7	58994						CPDCT02-22367	LG2	50857
AX-586140379	LG7	60155						AX-586054786	LG2	51141
AX-586137685	LG7	61317						AX-586055404	LG2	51425
AX-586137867	LG7	62480						AX-586055145	LG2	51425
AX-586140933	LG8	0.000						AX-586055571	LG2	51994
AX-586141955	LG8	1159						AX-586056159	LG2	51994
AX-586139190	LG8	2322						CPSCT021	LG2	51994
AX-586142230	LG8	3482						AX-586055983	LG2	52562
AX-586142600	LG8	4641						AX-586056604	LG2	52562
AX-586139950	LG8	6971						AX-586056737	LG2	53698
AX-586140666	LG8	8134						AX-586056763	LG2	53698
AX-586144663	LG8	10471						AX-586057101	LG2	53698
AX-586145662	LG8	11637						AX-586056854	LG2	54267
AX-586142767	LG8	12804						AX-586057486	LG2	54835
AX-586145833	LG8	13978						AX-586056899	LG2	54835
AX-586142972	LG8	15155						AX-586057572	LG2	55119
AX-586146255	LG8	16328						AX-586056992	LG2	55403
AX-586146291	LG8	17503						AX-586057699	LG2	55403
AX-586146402	LG8	18682						AX-586058177	LG2	55971
AX-586146573	LG8	19864						AX-586057542	LG2	55971
AX-586146949	LG8	22241						AX-586058654	LG2	57121
AX-586144573	LG8	23427						AX-586058692	LG2	57405
AX-586144892	LG8	24611						AX-586059031	LG2	57689
AX-586148157	LG8	25795						AX-586059068	LG2	57689
AX-586145187	LG8	26978						AX-586059199	LG2	58257
AX-586145924	LG8	28170						AX-586059455	LG2	58541
AX-586149251	LG8	29353						AX-586059464	LG2	58825
AX-586149314	LG8	30545						AX-586058775	LG2	58825
AX-586146246	LG8	31729						AX-586059255	LG2	59394
AX-586149354	LG8	32913						AX-586059993	LG2	59394
AX-586149397	LG8	34097						AX-586061116	LG3	0
AX-586146730	LG8	36468						AX-586061789	LG3	0
AX-586150743	LG8	38844						AX-586061081	LG3	0
AX-586151415	LG8	40024						AX-586061170	LG3	1136
AX-586148716	LG8	41200						AX-586061192	LG3	1136
AX-586152485	LG8	42371						AX-586061301	LG3	1136
AX-586149929	LG8	43538						AX-158830048	LG3	1989
AX-586150102	LG8	44704						AX-586062507	LG3	2841
AX-586153260	LG8	45867						AX-586061740	LG3	2841
AX-586150880	LG8	47027						AX-586061802	LG3	3693
AX-586151199	LG8	48185						AX-586061871	LG3	4546
AX-586151284	LG8	49058						AX-586062701	LG3	4546
AX-586153790	LG8	50160						AX-586062041	LG3	4546
AX-586154470	LG8	52073						AX-586062068	LG3	5114
AX-586154597	LG8	53239						AX-586063051	LG3	5114
								AX-586062990	LG3	6263
								AX-586063167	LG3	6263
								AX-586063242	LG3	7400
								BPPCT007	LG3	7400
								AX-586064400	LG3	7969
								AX-586064742	LG3	8537
								AX-586064827	LG3	9105
								AX-586064834	LG3	9389
								AX-586065002	LG3	9673
								AX-586064239	LG3	9673
								AX-586064267	LG3	10241
								AX-586065088	LG3	10241
								AX-586065218	LG3	10999
								AX-586065305	LG3	11757
								AX-586065683	LG3	12514
								AX-586065874	LG3	12514
								AX-586065881	LG3	12514
								AX-586065991	LG3	13664
								AX-586065209	LG3	14814
								AX-586065331	LG3	15964
								AX-586066148	LG3	15964
								AX-586066688	LG3	16532
								AX-586066141	LG3	17682
								AX-586066192	LG3	17682
								AX-586066241	LG3	17966
								EPDCU3083	LG3	18250
								AX-586067243	LG3	19400
								AX-586066525	LG3	19400
								AX-586068139	LG3	20930
								AX-586068183	LG3	21686
								AX-586068225	LG3	21686
								AX-586068357	LG3	22829
								AX-586067475	LG3	22836
								AX-586068402	LG3	23404
								AX-586068676	LG3	23972
								AX-586068772	LG3	23972
								AX-586068442	LG3	25260
								AX-586069048	LG3	26548
								AX-586069201	LG3	27836
								AX-586070063	LG3	28472
								AX-586070286	LG3	29270
								AX-586070353	LG3	31110
								AX-586070648	LG3	33747
								AX-586070659	LG3	33834
								MA039a	LG3	34984
								AX-586070678	LG3	36704
								AX-586070737	LG3	36704
								AX-586070792	LG3	37556
								AX-586070086	LG3	38408
								AX-586071025	LG3	38692
								AX-586071089	LG3	38976
								AX-586071194	LG3	38976
								AX-586071247	LG3	39545
								AX-586070447	LG3	39545
								AX-586071430	LG3	40113
								AX-159045253	LG3	40113
								AX-586071626	LG3	40965
								AX-586071632	LG3	41817
								AX-586070861	LG3	41817
								AX-586070972	LG3	42392
								AX-586071217	LG3	42967
								AX-586072127	LG3	42967
								AX-586072251	LG3	43535
								AX-586071532	LG3	43535
								AX-586071614	LG3	44678
								AX-586072533	LG3	45821
								AX-586072567	LG3	45821
								AX-586072576	LG3	45821
								AX-586072721	LG3	47257
								AX-586071852	LG3	47966
								AX-586072791	LG3	48675
								AX-586071954	LG3	48675
								AX-586072875	LG3	48675
								AX-586073005	LG3	49812
								AX-586073062	LG3	49812
								AX-586073351	LG3	49812
								AX-586073216	LG3	50381
								AX-586072318	LG3	50950
								AX-586073285	LG3	51519
								AX-586072722	LG3	51519
								AX-586073098	LG3	53046
								AX-586073855	LG3	53802
								AX-586073114	LG3	53802
								AX-586074236	LG3	53802
								AX-586073394	LG3	54934
								AX-586074414	LG3	54943
								AX-586073549	LG3	56084
								AX-586073587	LG3	57225
								AX-586074548	LG3	57225
								AX-586074568	LG3	57225
								AX-586073864	LG3	58361
								AX-586074778	LG3	58361
								AX-586073888	LG3	58361
								AX-586075035	LG3	59498
								AX-586074007	LG3	59498
								AX-586075041	LG3	59498
								AX-586074137	LG3	59962
								AX-586075147	LG3	60406
								AX-586074189	LG3	61018
								AX-586075034	LG3	61298
								AX-586076134	LG3	62190
								AX-586076144	LG3	63083
								AX-586076177	LG3	65826
								AX-586075556	LG3	70538
								AX-586075778	LG3	71675
								AX-586077042	LG4	0
								BPPCT010	LG4	2300
								AX-586076149	LG4	4025
								AX-586077203	LG4	4025
								AX-586076261	LG4	4593
								AX-586077327	LG4	4877
								AX-586077414	LG4	5161
								AX-586077423	LG4	5161
								AX-586077428	LG4	5729
								AX-586076496	LG4	6013
								AX-159226595	LG4	6297
								AX-586077998	LG4	6297
								AX-586077237	LG4	6866
								AX-586077343	LG4	6866
								AX-586078529	LG4	7434
								AX-586078546	LG4	7434
								AX-586078962	LG4	8002
								AX-586078061	LG4	8570
								AX-586079172	LG4	9138
								AX-586079583	LG4	9707
								AX-586078627	LG4	9707
								AX-586079865	LG4	10275
								AX-586079869	LG4	10559
								AX-586080113	LG4	10843
								AX-586080172	LG4	10843
								AX-586079658	LG4	11837
								AX-586080753	LG4	12169
								AX-586080883	LG4	12832
								AX-586080832	LG4	13495
								AX-586081111	LG4	13826
								AX-586081007	LG4	14820
								AX-586080088	LG4	14820
								AX-586080099	LG4	15389
								PMS40	LG4	15673
								AX-586081205	LG4	15957
								AX-586080202	LG4	16525
								AX-586081481	LG4	16525
								AX-586081490	LG4	17093
								AX-586081507	LG4	17377
								AX-586081551	LG4	17662
								AX-586080468	LG4	17662
								AX-586081791	LG4	18811
								AX-586081893	LG4	18811
								AX-586081054	LG4	19663
								AX-586081074	LG4	20516
								AX-586081132	LG4	20516
								AX-586081166	LG4	20516
								AX-586081466	LG4	21084
								AX-586081572	LG4	21652
								AX-586081587	LG4	21652
								AX-586083180	LG4	22382
								AX-586083298	LG4	23859
								AX-586081674	LG4	24216
								AX-586082127	LG4	24589
								AX-586082131	LG4	25319
								AX-586082165	LG4	26049
								AX-586083366	LG4	26779
								AX-586083418	LG4	26779
								AX-586083422	LG4	26779
								AX-586082418	LG4	27731
								AX-586083775	LG4	28682
								AX-586082628	LG4	29633
								AX-586082482	LG4	29633
								AX-586083887	LG4	29633
								AX-586084065	LG4	32528
								AX-586084137	LG4	32528
								AX-586084124	LG4	32528
								AX-586082977	LG4	35423
								AX-586083214	LG4	35423
								AX-586084603	LG4	38036
								M12a	LG4	38890
								AX-586083492	LG4	41194
								AX-586084765	LG4	41194
								AX-586083881	LG4	41478
								AX-586085259	LG4	41762
								AX-586085298	LG4	41762
								AX-586084623	LG4	42614
								AX-586084658	LG4	43467
								AX-586084682	LG4	43467
								AX-586086017	LG4	43467
								AX-586086187	LG4	44035
								AX-586086248	LG4	44035
								AX-586086312	LG4	44603
								AX-586086357	LG4	44603
								AX-586085206	LG4	45171
								AX-586086449	LG4	45171
								AX-586086726	LG4	46115
								AX-586085510	LG4	46598
								AX-586087398	LG4	48025
								AX-586086145	LG4	48025
								AX-586086292	LG4	49162
								AX-586087576	LG4	49162
								AX-586087634	LG4	49446
								AX-586086355	LG4	49730
								AX-586087672	LG4	49730
								AX-586087748	LG4	50821
								AX-586087791	LG4	51912
								AX-159063780	LG4	53003
								CPPCT046	LG4	54651
								AX-586086736	LG4	56378
								AX-586088039	LG4	57230
								AX-586088053	LG4	57230
								AX-586086795	LG4	57230
								AX-586086818	LG4	58468
								AX-586088178	LG4	59354
								AX-586086878	LG4	59707
								AX-586088245	LG4	60945
								AX-586087000	LG4	62184
								AX-586087002	LG4	62578
								AX-586088394	LG4	62962
								AX-586088397	LG4	62962
								AX-586088429	LG4	62962
								AX-586088655	LG4	63531
								AX-586088782	LG4	63531
								AX-586088733	LG4	64478
								AX-586088862	LG4	64951
								AX-586088825	LG4	65425
								AX-586087552	LG4	66372
								AX-586088871	LG4	66372
								AX-586088895	LG4	66372
								AX-586089104	LG4	67508
								AX-586087883	LG4	67508
								AX-586089242	LG4	68381
								EPPCU8503	LG4	69255
								AX-586089466	LG4	70207
								AX-586088450	LG4	71159
								AX-586090967	LG4	72111
								AX-586089858	LG4	72111
								AX-586089931	LG4	72111
								AX-159074171	LG4	73247
								AX-586092118	LG5	0
								AX-586093013	LG5	1136
								AX-586093106	LG5	2273
								AX-586092930	LG5	3409
								AX-586092972	LG5	3409
								AX-586092068	LG5	3984
								AX-586094668	LG5	4559
								AX-586094711	LG5	5127
								AX-586094719	LG5	5695
								AX-586094843	LG5	5695
								AX-586095185	LG5	6263
								AX-586094727	LG5	6263
								AX-586095534	LG5	6832
								AX-586095390	LG5	6832
								AX-586095251	LG5	6832
								AX-586095489	LG5	7968
								AX-586094040	LG5	7968
								AX-586095583	LG5	7968
								AX-586096298	LG5	8536
								AX-586094808	LG5	9105
								AX-586096354	LG5	9105
								AX-586094261	LG5	9105
								UDP97-401	LG5	10171
								AX-586096554	LG5	12327
								AX-586096754	LG5	13393
								AX-586096592	LG5	14150
								AX-586095551	LG5	15548
								AX-586097286	LG5	16614
								AX-586095679	LG5	16614
								AX-586095092	LG5	16898
								AX-586095500	LG5	17182
								AX-586095282	LG5	18609
								AX-586096054	LG5	19092
								AX-586096842	LG5	20036
								AX-586097404	LG5	20036
								AX-586095826	LG5	24288
								AX-586097976	LG5	25314
								AX-586096415	LG5	25314
								AX-586097799	LG5	25882
								AX-586097997	LG5	25882
								AX-586097746	LG5	25882
								AX-586098338	LG5	27073
								AX-159256591	LG5	27073
								AX-586096722	LG5	27960
								AX-586096987	LG5	29898
								CPPCT038	LG5	29898
								AX-586097125	LG5	29898
								AX-586098558	LG5	30473
								AX-586097522	LG5	31048
								AX-586099350	LG5	31048
								AX-586099458	LG5	32178
								AX-586099393	LG5	32190
								AX-586097739	LG5	33332
								AX-586099650	LG5	34474
								AX-586098080	LG5	35616
								AX-586099575	LG5	35651
								AX-586098251	LG5	36758
								AX-586099674	LG5	36781
								AX-586098083	LG5	39069
								AX-586100089	LG5	39069
								AX-159084743	LG5	39637
								AX-586098398	LG5	39637
								AX-586100404	LG5	39637
								AX-586098873	LG5	40584
								AX-586098868	LG5	41058
								AX-586098890	LG5	41531
								AX-586100686	LG5	42478
								AX-586100637	LG5	42478
								AX-586099086	LG5	42478
								AX-586101153	LG5	43615
								AX-586101309	LG5	43615
								AX-586099405	LG5	43615
								AX-586101415	LG5	44183
								EPDCU4658	LG5	47107
								AX-586101607	LG5	48825
								AX-586099881	LG5	48825
								AX-586100190	LG5	49678
								AX-586101499	LG5	50530
								AX-586099783	LG5	50530
								AX-586101388	LG5	51105
								AX-586101915	LG5	51680
								AX-586101938	LG5	51680
								AX-586101958	LG5	52248
								AX-586102298	LG5	52816
								AX-586100630	LG5	53384
								AX-586102479	LG5	53384
								AX-586102550	LG5	53952
								AX-586102699	LG5	54521
								AX-586100757	LG5	55089
								AX-586101429	LG5	57262
								AX-586101150	LG5	57970
								AX-586103401	LG5	57970
								AX-586103185	LG5	59120
								AX-586103441	LG5	60581
								AX-586102111	LG5	61474
								AX-586103462	LG5	62043
								AX-586101625	LG5	62043
								AX-586102987	LG5	64397
								AX-586105231	LG5	68390
								AX-586105054	LG5	69690
								AX-586103327	LG5	69690
								AX-586103286	LG5	70826
								AX-586104222	LG6	0
								AX-586106186	LG6	1136
								AX-586104642	LG6	2273
								AX-586106625	LG6	3409
								PS7a2	LG6	3409
								AX-586105710	LG6	4546
								AX-586107706	LG6	5682
								AX-586105916	LG6	6818
								AX-586107088	LG6	7955
								AX-586107648	LG6	9091
								AX-586109195	LG6	9091
								AX-159265927	LG6	9091
								AX-586109783	LG6	10241
								AX-586107830	LG6	10241
								AX-586109873	LG6	11377
								AX-586109829	LG6	11377
								AX-586109899	LG6	11377
								AX-586107979	LG6	11946
								AX-586107984	LG6	11946
								AX-586108370	LG6	13095
								AX-586110462	LG6	13379
								AX-586110794	LG6	13663
								AX-586108910	LG6	13663
								AX-586108926	LG6	14813
								AX-586111025	LG6	14813
								AX-586109115	LG6	17736
								AX-586111134	LG6	17736
								AX-586111256	LG6	18020
								AX-586109229	LG6	18304
								AX-586111326	LG6	18304
								AX-586111378	LG6	19086
								AX-586109574	LG6	20667
								AX-586111658	LG6	21449
								AX-586111674	LG6	22231
								AX-586109794	LG6	22514
								AX-586111722	LG6	23012
								AX-586111929	LG6	24594
								AX-586110233	LG6	24594
								AX-586112302	LG6	24594
								BPPCT008	LG6	25351
								AX-586110634	LG6	26881
								AX-586112384	LG6	26881
								AX-586112830	LG6	26881
								AX-586112957	LG6	27734
								AX-586112961	LG6	28586
								AX-586110983	LG6	28586
								AX-586113046	LG6	29154
								AX-586111669	LG6	29154
								AX-586112690	LG6	29722
								AX-586115028	LG6	29722
								AX-586115102	LG6	30291
								AX-586115140	LG6	30291
								CPSCT012	LG6	31445
								AX-586115339	LG6	33167
								AX-586115358	LG6	33451
								AX-586113224	LG6	33736
								AX-586115452	LG6	33736
								AX-586115715	LG6	35436
								AX-586113499	LG6	35462
								AX-586113608	LG6	36316
								AX-586116064	LG6	37169
								AX-586116492	LG6	38022
								AX-586114330	LG6	38876
								AX-586116669	LG6	38876
								AX-586114671	LG6	39444
								AX-586114778	LG6	39444
								AX-586114987	LG6	40012
								AX-586114989	LG6	40012
								AX-586115111	LG6	40580
								AX-586115135	LG6	40580
								AX-586115459	LG6	41149
								AX-586115534	LG6	41717
								AX-586115580	LG6	41717
								AX-586117956	LG6	42285
								AX-586115734	LG6	42285
								AX-586115807	LG6	42853
								AX-586115901	LG6	42853
								AX-586116080	LG6	43422
								AX-586118452	LG6	43990
								AX-586118492	LG6	44274
								AX-586116328	LG6	44558
								AX-586118814	LG6	44558
								AX-586117076	LG6	45126
								AX-586117176	LG6	45126
								AX-586117293	LG6	45694
								AX-586120391	LG6	46263
								AX-586118994	LG6	46831
								AX-586119054	LG6	46831
								MA014	LG6	47113
								AX-586119263	LG6	47396
								AX-586119339	LG6	47964
								AX-586119525	LG6	47964
								AX-586119556	LG6	48533
								AX-586121949	LG6	48533
								AX-586119896	LG6	49669
								AX-586122444	LG6	49669
								AX-586122347	LG6	49669
								AX-586120434	LG6	50805
								AX-586120481	LG6	50805
								AX-586123041	LG6	50805
								AX-586120820	LG6	51374
								AX-586120890	LG6	51942
								AX-586120964	LG6	51942
								AX-586120993	LG6	52510
								AX-586123397	LG6	52794
								AX-586121033	LG6	53078
								AX-586121054	LG6	53078
								AX-586121579	LG6	53647
								AX-586121636	LG6	53647
								AX-586121878	LG6	54215
								AX-586122115	LG6	54215
								AX-586124873	LG6	55351
								AX-586125038	LG7	0
								AX-586125004	LG7	0
								AX-586122706	LG7	0
								CPDCT07-00351	LG7	0.676
								AX-586122818	LG7	2136
								AX-586125238	LG7	2857
								AX-586125414	LG7	2857
								AX-586125454	LG7	2857
								AX-586123241	LG7	4235
								AX-586123420	LG7	4916
								AX-586123543	LG7	5598
								AX-586126136	LG7	6279
								AX-586124023	LG7	6279
								AX-586124390	LG7	6279
								AX-586124547	LG7	6847
								AX-586127067	LG7	7415
								AX-586124620	LG7	7415
								AX-586124790	LG7	7984
								AX-586124844	LG7	7984
								AX-586127403	LG7	8552
								AX-586125064	LG7	9701
								AX-586125186	LG7	9701
								AX-586127746	LG7	10838
								AX-586125192	LG7	10838
								AX-586127776	LG7	10838
								AX-586128649	LG7	11547
								AX-586129058	LG7	12257
								AX-586126770	LG7	13692
								AX-586129126	LG7	13692
								AX-586126855	LG7	13692
								AX-586129574	LG7	14260
								AX-586127040	LG7	14260
								AX-586129717	LG7	14828
								AX-586127128	LG7	15113
								AX-586129762	LG7	15397
								AX-586129789	LG7	15397
								AX-586127515	LG7	16155
								AX-586130164	LG7	16914
								AX-586127468	LG7	17660
								AX-586127688	LG7	18449
								AX-586127886	LG7	19208
								AX-586128072	LG7	19966
								AX-586130715	LG7	20725
								AX-586130781	LG7	21483
								PR-62	LG7	22243
								AX-586128368	LG7	23962
								AX-586131045	LG7	24531
								AX-586131086	LG7	24531
								AX-586131088	LG7	24531
								AX-586128636	LG7	25099
								AX-586131425	LG7	25809
								AX-586131613	LG7	26519
								AX-586131712	LG7	27230
								AX-586129488	LG7	27940
								AX-586132351	LG7	27940
								AX-586132357	LG7	27940
								AX-158940664	LG7	28508
								AX-586132401	LG7	28508
								AX-586132476	LG7	29658
								AX-586129837	LG7	29658
								AX-586132744	LG7	30794
								AX-586130131	LG7	30794
								AX-586132754	LG7	31931
								AX-586130161	LG7	31931
								AX-586132816	LG7	31931
								AX-586132921	LG7	32499
								AX-586132949	LG7	32499
								AX-586130512	LG7	33067
								AX-586133189	LG7	33067
								AX-586133374	LG7	33914
								AX-586130644	LG7	34792
								AX-586133927	LG7	36516
								AX-586133961	LG7	36516
								AX-586131336	LG7	36516
								AX-586131395	LG7	38261
								AX-586134067	LG7	38261
								AX-586134440	LG7	40616
								AX-586134446	LG7	40616
								AX-586134552	LG7	41184
								AX-586131915	LG7	41184
								MA020a	LG7	41754
								AX-586135024	LG7	43285
								AX-586132346	LG7	44041
								AX-586135090	LG7	44041
								AX-586135064	LG7	44325
								AX-586132882	LG7	44609
								AX-586132933	LG7	44609
								AX-586135679	LG7	45177
								AX-586135688	LG7	45461
								AX-586133087	LG7	45746
								AX-586135844	LG7	46314
								AX-586135905	LG7	46314
								AX-586133138	LG7	46598
								AX-586135921	LG7	46882
								AX-586133238	LG7	47166
								AX-586133499	LG7	47450
								AX-586136323	LG7	47450
								AX-586136368	LG7	48018
								AX-586136452	LG7	48018
								AX-586133891	LG7	48587
								AX-586133938	LG7	48587
								AX-586136741	LG7	49155
								AX-586136856	LG7	49155
								AX-586136899	LG7	50304
								AX-586134161	LG7	50873
								AX-586136942	LG7	50873
								AX-586137299	LG7	52009
								AX-586134854	LG7	52009
								AX-586135231	LG7	52868
								AX-586135170	LG7	53159
								AX-586135229	LG7	53727
								AX-586138075	LG7	53727
								AX-586138289	LG7	54295
								AX-586138360	LG7	54295
								AX-586138578	LG7	54863
								AX-586135855	LG7	55147
								AX-586138643	LG7	55432
								AX-586135936	LG7	55432
								AX-586136202	LG7	56000
								AX-586136322	LG7	56000
								AX-586136552	LG7	56568
								AX-586136617	LG7	56568
								AX-586139502	LG7	57420
								AX-586136752	LG7	58273
								AX-586139625	LG7	58273
								AX-586139934	LG7	58557
								AX-586140264	LG7	58841
								AX-586140275	LG7	58841
								AX-586140484	LG7	59409
								AX-586137685	LG7	59409
								AX-586140586	LG7	59977
								AX-586140623	LG7	59977
								EPDCU3392	LG7	64929
								AX-586140823	LG8	0
								CPSCT018	LG8	2302
								AX-586140892	LG8	4056
								AX-586138065	LG8	4056
								AX-586138359	LG8	4624
								AX-586141295	LG8	4624
								AX-586141414	LG8	5192
								AX-586141494	LG8	5761
								AX-586138815	LG8	5761
								AX-586141787	LG8	6613
								AX-586139063	LG8	7465
								AX-586141964	LG8	7465
								AX-586139101	LG8	7465
								AX-586142149	LG8	8033
								AX-586142185	LG8	8033
								AX-586139429	LG8	8790
								AX-586139525	LG8	10319
								AX-586139543	LG8	10319
								AX-586142522	LG8	10319
								AX-158954284	LG8	12037
								AX-586142727	LG8	12037
								AX-586142833	LG8	12321
								AX-586142909	LG8	12606
								AX-586140023	LG8	12606
								AX-586140676	LG8	14323
								AX-586143615	LG8	14323
								AX-586143631	LG8	14607
								AX-586141969	LG8	14892
								AX-586144985	LG8	14892
								AX-586142067	LG8	15460
								AX-586142077	LG8	15460
								AX-586145576	LG8	16609
								AX-586145649	LG8	17178
								AX-586145674	LG8	17462
								AX-586145670	LG8	17746
								AX-586142709	LG8	17746
								AX-586145789	LG8	18314
								AX-586145833	LG8	18314
								AX-586145898	LG8	18882
								AX-586142937	LG8	18882
								AX-586143058	LG8	19450
								AX-586143065	LG8	19735
								AX-586146067	LG8	20019
								AX-586146116	LG8	20019
								AX-586146154	LG8	20587
								AX-586143165	LG8	20587
								AX-586143272	LG8	21737
								AX-586146402	LG8	22887
								AX-586146448	LG8	24036
								AX-586143530	LG8	24036
								AX-586143558	LG8	25186
								AX-586143890	LG8	25186
								AX-586143744	LG8	25470
								AX-586143932	LG8	25754
								AX-586147196	LG8	25754
								AX-586144277	LG8	26322
								AX-586144554	LG8	26891
								AX-586147619	LG8	26891
								AX-586147652	LG8	28027
								AX-586147730	LG8	28027
								AX-586144709	LG8	28027
								AX-586145039	LG8	29163
								AX-586147963	LG8	29163
								CPPCT006	LG8	30302
								AX-586148245	LG8	32224
								AX-586145250	LG8	33172
								AX-586145157	LG8	33172
								AX-586148539	LG8	33172
								AX-586148868	LG8	33740
								AX-586148958	LG8	33740
								AX-586149004	LG8	35458
								AX-586145938	LG8	35458
								AX-586149039	LG8	35458
								AX-586149257	LG8	37176
								AX-586149276	LG8	37176
								AX-586146246	LG8	37744
								AX-586146250	LG8	38312
								AX-586149354	LG8	38312
								AX-586146260	LG8	38312
								AX-586149397	LG8	38993
								AX-586146443	LG8	40371
								AX-586149893	LG8	41748
								AX-586149438	LG8	41748
								AX-586150041	LG8	41748
								AX-586150187	LG8	42316
								AX-586150199	LG8	42316
								AX-586147371	LG8	42885
								AX-586150630	LG8	42885
								AX-586150755	LG8	43453
								AX-586147662	LG8	43453
								AX-586147816	LG8	44021
								AX-586147860	LG8	44021
								AX-158967002	LG8	45171
								AX-586151130	LG8	45171
								AX-586151204	LG8	45739
								AX-586151258	LG8	46023
								AX-586148302	LG8	46307
								AX-586148369	LG8	46307
								AX-586151945	LG8	46875
								AX-586148883	LG8	46875
								AX-586148949	LG8	47443
								AX-586152150	LG8	48012
								AX-586152205	LG8	48012
								UDP98-409	LG8	48295
								AX-586152914	LG8	48961
								AX-586149960	LG8	48961
								AX-586153081	LG8	49300
								AX-586150100	LG8	50188
								AX-586153097	LG8	50358
								AX-586153145	LG8	51416
								AX-586150179	LG8	51416
								AX-586153150	LG8	51416
								AX-586153340	LG8	53134
								AX-586150552	LG8	53134
								AX-586150654	LG8	53134
								AX-586150960	LG8	54851
								AX-586153629	LG8	54851
								AX-586153636	LG8	55136
								AX-586151235	LG8	55420
								AX-586151252	LG8	55420
								AX-586153750	LG8	55988
								AX-586153757	LG8	55988
								AX-586154242	LG8	57124
								AX-586154470	LG8	59478
								AX-586154479	LG8	60614
