# Supplementary material for: QTL mapping of almond kernel quality traits in the F1 progeny of ‘Marcona’ × ‘Marinada’
Source: Front Plant Sci. 2024 Nov 27;15:1504198. doi: 10.3389/fpls.2024.1504198 (PMC11631582; doi:10.3389/fpls.2024.1504198)
Supplement: Supplementary Table 6 — Summary of all detected QTLs. [file Table6.xlsx]

## Sheet: Sup Table 6
Trait	Map	Year	Max LOD	LG	Closet marker	Physical position (Texas v3.0-F1)	Interval (LOD+/-1)	PVE
Kernel Weight	MC × MI	2018	4.1	5	AX-586103185	Chr05_19129220	51,7-70,8	20.6
Kernel Weight	MC × MI	2019	4.72	4	AX-586081054	Chr04_6920279*	17,7-23,4	22.4
Kernel Weight	MC × MI	2020	3.4	4	AX-586078061	Chr04_2548827	0,0-25,3	16.5
Kernel Weight	Marcona	2021	3.2	8	AX-586146246	Chr08_19548774	11,6-39,8	15.9
Kernel Weight	Marinada	2021	6	4	AX-586078441	Chr04_3053154	0,0-6,4	27.8
Kernel Weight	MC × MI	2021	6.3	4	AX-586079172	Chr04_2672283	5,2-14,8	16.5
Kernel Weight	Marinada	LSmean	5.7	4	AX-586079155	Chr04_2621791	0,0-6,4	26.1
Kernel Weight	Marcona	LSmean	3.2	3	AX-586061740	Chr03_1849248	0,0-11,4	15.4
Kernel Weight	MC × MI	LSmean	6.48	4	AX-586078061	Chr04_2548827	0,0-9,7	29
Crackout	MC × MI	2019	5.27	2	AX-586055571	Chr02_27626762	47,5-55,1	24.6
Crackout	Marcona	2020	6.2	2	AX-586052378	Chr02_23408392	40,3-43,9	28.1
Crackout	Marinada	2020	4.9	2	AX-586052710	Chr02_24533883	39,0-48,2	23
Crackout	MC × MI	2020	29.9	2	AX-586052397	Chr02_23428499	42,9-45,5	79.8
Crackout	MC × MI	2021	11.56	2	AX-586056737	Chr02_28113642	51,1-57,0	91.1
Crackout	Marcona	LSmean	5.1	2	AX-586057484	Chr02_28853706	47,4-60,1	23.4
Crackout	Marinada	LSmean	3.5	2	AX-586052317	Chr02_23294133	37,8-49,3	16.7
Crackout	MC × MI	LSmean	17.15	2	AX-586052397	Chr02_23428499	42,3-46,3	59.7
Kernel Lenght	Marinada	2018	5.5	1	AX-586016559	Chr01_6865271	1,6-10,3	26.9
Kernel Lenght	Marinada	2018	3.5	6	AX-586107937	Chr06_6561925	0,0-9,4	18
Kernel Lenght	MC × MI	2018	6.44	1	AX-586016378	Chr01_6661966	4,4-10,5	30.7
Kernel Lenght	MC × MI	2018	4.18	6	AX-586109873	Chr06_6540953	3,3-17,7	21.2
Kernel Lenght	MC × MI	2019	3	1	AX-586018359	Chr01_9690548	14,2-26,8	14.8
Kernel Lenght	Marcona	2020	3.4	7	AX-586135566	Chr07_20192154	31,9-49,5	16.5
Kernel Lenght	Marinada	2020	4.6	1	AX-586016345	Chr01_6488397	0,0-18,5	21.7
Kernel Lenght	MC × MI	2020	6.12	1	AX-586014890	Chr01_4436308	3,4-9,7	28
Kernel Lenght	MC × MI	2020	3.6	7	AX-586133927	Chr07_18840142	27,9-51,9	17.6
Kernel Lenght	MC × MI	2021	3.2	1	AX-586017621	Chr01_8742819	3,4-21,8	15.9
Kernel Lenght	MC × MI	2021	3.5	6	AX-586111658	Chr06_8951691	18,3-26,9	17.2
Kernel Lenght	Marinada	LSmean	5.6	1	AX-586017842	Chr01_8263778	10,4-19,5	25.8
Kernel Length	MC × MI	LSmean	7.33	1	AX-586018172	Chr01_9436655	11,4-19,2	32.1
Kernel Width	Marcona	2018	3	1	AX-586015448	Chr01_5191018	4,7-13,1	15.9
Kernel Width	MC × MI	2018	4.41	7	EPDCU3392	Chr07_24265386	60,0-65,0	22.2
Kernel Width	Marcona	2019	3.2	1	AX-586030939	Chr01_35727471	42,4-58,7	15.8
Kernel Width	MC × MI	2019	4	7	AX-586138578	Chr07_22929438	52,0-58,3	19.4
Kernel Width	Marcona	2020	4.1	8	AX-586145833	Chr08_14640637	11,5-19,7	19.5
Kernel Width	MC × MI	2020	4.6	1	AX-586030002	Chr01_34764133	45,3-55,4	21.8
Kernel Width	MC × MI	2020	3.7	7	AX-586137299	Chr07_21702235	46,6-65,0	17.8
Kernel Width	MC × MI	2020	4.2	8	AX-586145789	Chr08_14603868	17,2-19,5	20.1
Kernel Width	Marcona	2021	3.1	8	AX-586146402	Chr08_15661703	14,0-24,4	15.5
Kernel Width	MC × MI	2021	3.6	5	AX-586099575	Chr05_14919888	32,2-43,5	17.6
Kernel Width	Marcona	LSmean	3.8	1	AX-586030939	Chr01_35727471	42,4-50,5	18.3
Kernel Width	Marcona	LSmean	3.7	8	AX-586146402	Chr08_15661703	11,6-20,9	17.8
Kernel Width	Marinada	LSmean	3.3	4	AX-586077840	Chr04_2108924	0,0-5,4	15.8
Kernel Width	MC × MI	LSmean	4.92	1	AX-586030002	Chr01_34764133	45,3-57,4	22.9
Kernel Width	MC × MI	LSmean	3.7	7	AX-586138643	Chr07_22970625	46,6-65,0	17.9
Kernel Width	MC × MI	LSmean	3.9	8	AX-586146402	Chr08_15661703	17,5-25,0	18.7
Kernel Thickness	MC × MI	2019	3.6	4	AX-586083418	Chr04_8877837	26,0-36,4	17.4
Kernel Thickness	Marcona	2020	3.8	6	AX-586116492	Chr06_21817060	12,8-39,9	18.4
Kernel Thickness	Marinada	2020	4.9	1	AX-586024678	Chr01_26577780	30,6-43,6	22.9
Kernel Thickness	Marinada	2020	4.9	4	AX-586079155	Chr04_2621791	0,0-7,5	23
Kernel Thickness	MC × MI	2020	5.88	1	AX-586025171	Chr01_27336819	38,7-43,8	27
Kernel Thickness	MC × MI	2020	5.32	4	AX-586078061	Chr04_2548827	7,4-11,8	25.9
Kernel Thickness	MC × MI	2020	4.86	6	AX-586115339	Chr06_19178326	13,7-46,8	21.0556
Kernel Thickness	Marcona	2021	3.7	6	AX-586028647	Chr01_33340207	36,5-50,5	18
Kernel Thickness	MC × MI	2021	4.6	1	CPPCT027	Chr01_14035255	21,8-33,6	22.1
Kernel Thickness	MC × MI	2021	3.7	4	AX-586083366	Chr04_8841873	16,0-40,9	18.2
Kernel Thickness	Marcona	LSmean	4.4	1	AX-586020091	Chr01_12777516	17,5-28,0	20.6
Kernel Thickness	Marinada	LSmean	4.2	4	AX-586079155	Chr04_2621791	0,0-6,4	20
Kernel Thickness	MC × MI	LSmean	5.48	1	AX-586021692	Chr01_19228013	21,8-29,6	25.2
Kernel Thickness	MC × MI	LSmean	5.33	4	AX-586083366	Chr04_8841873	25,3-35,4	24.575
Kernel Roundness	Marcona	2018	5.4	1	AX-586018708	Chr01_10422924	13,2-20,8	26.5
Kernel Roundness	Marcona	2018	4.5	7	AX-586135418	Chr07_22480155	42,6-55,5	22.4
Kernel Roundness	Marinada	2018	4.3	1	AX-586016559	Chr01_6865271	5,8-15,0	21.8
Kernel Roundness	MC × MI	2018	9.32	1	AX-586016378	Chr01_6661966	8,0-11,4	41.1
Kernel Roundness	MC × MI	2018	6.66	7	AX-586140264	Chr07_24412421	55,1-64,0	31.5
Kernel Roundness	Marcona	2019	3.4	7	AX-586139338	Chr07_23586796	53,2-62,5	16.5
Kernel Roundness	MC × MI	2019	3	1	CPPCT027	Chr01_14035255	14,8-27,6	15
Kernel Roundness	MC × MI	2019	4.68	7	AX-586138578	Chr07_22929438	52,0-62,0	22.2
Kernel Roundness	Marcona	2020	3.6	1	AX-586030939	Chr01_35727471	35,3-50,5	17.7
Kernel Roundness	Marcona	2020	3.4	7	AX-586133883	Chr07_21283067	31,9-55,3	16.6
Kernel Roundness	Marinada	2020	4.7	1	AX-586016559	Chr01_6865271	7,0-11,6	22.2
Kernel Roundness	MC × MI	2020	7.33	1	AX-586016378	Chr01_6661966	8,0-11,4	32.5
Kernel Roundness	MC × MI	2020	6.28	7	AX-586137299	Chr07_21702235	49,1-54,9	28.6
Kernel Roundness	Marcona	2021	4.6	7	AX-586135566	Chr07_20192154	25,7-54,2	22
Kernel Roundness	Marinada	2021	4.7	1	AX-586016559	Chr01_6865271	3,5-17,1	22.3
Kernel Roundness	MC × MI	2021	6.5	1	AX-586016345	Chr01_6488397	4,2-19,2	29.6
Kernel Roundness	MC × MI	2021	3.7	6	AX-586109783	Chr06_6435616	3,3-16,8	18
Kernel Roundness	MC × MI	2021	5.7	7	AX-586135231	Chr07_22199172	45,8-54,9	23.4076
Kernel Roundness	Marcona	LSmean	4.5	1	AX-586018708	Chr01_10422924	5,8-24,4	21
Kernel Roundness	Marcona	LSmean	4.8	7	AX-586136730	Chr07_21376413	42,6-55,3	22.3
Kernel Roundness	Marinada	LSmean	4.1	1	AX-586016559	Chr01_6865271	5,5-17,1	19.6
Kernel Roundness	MC × MI	LSmean	7.83	1	AX-586016378	Chr01_6661966	6,3-19,7	33.9
Kernel Roundness	MC × MI	LSmean	4.2	6	AX-586109783	Chr06_6435616	3,3-14,8	20.1
Kernel Roundness	MC × MI	LSmean	7.19	7	AX-586135231	Chr07_22199172	49,1-54,9	27.5094
Kernel Globosity	MC × MI	2018	3.2	4	AX-586087791	Chr04_15684584	45,2-69,3	16.5
Kernel Globosity	MC × MI	2019	3.3	2	CPDCT02-22367	Chr02_26848538	42,3-53,6	16
Kernel Globosity	MC × MI	2020	3.7	2	AX-586052218	Chr02_23222909*	39,0-52,6	18
Kernel Globosity	Marcona	2021	4	1	AX-586021964	Chr01_20370323	19,8-32,7	19.6
Kernel Globosity	Marinada	2021	3.3	1	AX-586017244	Chr01_7708971	3,5-19,9	16.6
Kernel Globosity	MC × MI	2021	5.85	1	AX-586018416	Chr01_9907163	16,3-19,7	27.7
Kernel Globosity	MC × MI	2021	4.82	3	AX-586074189	Chr03_28095669	58,4-70,5	23
Kernel Globosity	MC × MI	2021	4.1	4	AX-586082977	Chr04_10313903	30,6-48,0	19.8
Kernel Globosity	Marcona	LSmean	4	4	AX-586087837	Chr04_15732422	48,4-62,5	19.4
Kernel Globosity	MC × MI	LSmean	5.01	2	AX-586052397	Chr02_23428499	40,0-52,6	23.3
Kernel Globosity	MC × MI	LSmean	3.8	3	AX-586074007	Chr03_26939315	57,2-71,5	18.1
Kernel Globosity	MC × MI	LSmean	4.6	4	CPPCT046	Chr04_16391606	38,9-65,0	21.5
Kernel Lenght_SA	Marinada	2020	4.8	1	AX-586016345	Chr01_6488397	1,2-17,1	23
Kernel Lenght_SA	MC × MI	2020	5.93	1	AX-586016345	Chr01_6488397	3,4-9,7	27.8
Kernel Lenght_SA	Marinada	2021	6.3	1	AX-586016345	Chr01_6488397	2,3-19,5	29.6
Kernel Lenght_SA	MC × MI	2021	6.75	1	AX-586018168	Chr01_9432165	10,5-20,5	31.2
Kernel Lenght_SA	MC × MI	2021	4.1	6	AX-586108798	Chr06_12337300*	3,3-17,7	20.2
Kernel Lenght_SA	Marinada	LSmean	6.3	1	AX-586016345	Chr01_6488397	1,2-10,4	28.5
Kernel Lenght_SA	MC × MI	LSmean	6.75	1	AX-586016345	Chr01_6488397	3,4-9,1	31.2
Kernel Lenght_SA	MC × MI	LSmean	4.2	6	AX-586106625	Chr06_1988726	3,3-16,8	20.2
Kernel Width_SA	Marcona	2020	4.2	8	AX-586145833	Chr08_14640637	10,5-16,3	20.5
Kernel Width_SA	MC × MI	2020	4.56	1	AX-586030002	Chr01_34764133	47,8-58,9	22.1
Kernel Width_SA	MC × MI	2020	4.3	2	AX-586052580	Chr02_23839141	41,8-47,4	20.8
Kernel Width_SA	MC × MI	2020	3.5	7	AX-586133891	Chr07_21287440	46,3-57,4	17.6
Kernel Width_SA	MC × MI	2020	4.5	8	AX-586145789	Chr08_14603868	14,6-22,7	21.7
Kernel Width_SA	Marcona	2021	3.9	8	AX-586146402	Chr08_15661703	11,6-28,0	19.2
Kernel Widht_SA	Marinada	2021	3.9	4	AX-586077840	Chr04_2108924	0,0-5,4	19.5
Kernel Width_SA	MC × MI	2021	4	4	AX-159226595	Chr04_1197932	3,3-9,7	20
Kernel Width_SA	MC × MI	2021	4	5	AX-586098080	Chr05_15226670	33,3-41,1	19.7
Kernel Width_SA	MC × MI	2021	3.9	7	AX-586124547	Chr07_7788495	5,6-13,3	19.3
Kernel Width_SA	MC × MI	2021	3.9	8	AX-586146402	Chr08_15661703	17,2-32,2	19.4
Kernel Width_SA	MC × MI	LSmean	4.3	8	AX-586146402	Chr08_15661703	10,5-24,4	20.5
Kernel Widht_SA	Marinada	2021	3.1	4	AX-586077840	Chr04_2108924	0,0-6,4	15.5
Kernel Width_SA	MC × MI	LSmean	4.4	1	AX-586030002	Chr01_34764133	47,8-56,4	20.8
Kernel Width_SA	MC × MI	LSmean	3.8	2	AX-586053857	Chr02_25390538	47,4-52,6	18.3
Kernel Width_SA	MC × MI	LSmean	4.7	4	AX-159226595	Chr04_1197932	3,3-9,7	20
Kernel Width_SA	MC × MI	LSmean	3.8	7	AX-586134161	Chr07_21457125	46,6-64,9	18.5
Kernel Width_SA	MC × MI	LSmean	4.7	8	AX-586145789	Chr08_14603868	14,6-30,2	22
Kernel Roundness_SA	Marcona	2020	3	7	AX-586136730	Chr07_21376413	42,6-54,2	15.1
Kernel Roundness_SA	Marinada	2020	4.36	2	AX-586053413	Chr02_24651786	40,1-48,2	21.2
Kernel Roundness_SA	MC × MI	2020	4.7	2	AX-586053374	Chr02_24617039	38,9-52,6	22.7
Kernel Roundness_SA	MC × MI	2020	4.1	6	AX-586115339	Chr06_19178326	24,6-34,7	20.1
Kernel Roundness_SA	MC × MI	2020	4.7	7	AX-586137299	Chr07_21702235	45,7-56,6	19.1
Kernel Roundness_SA	Marcona	2021	4.9	7	AX-586137870	Chr07_22058529	42,6-57,7	23.7
Kernel Roundness_SA	Marinada	2021	4	2	AX-586047267	Chr02_15891435	11,5-25,7	19.9
Kernel Roundness_SA	MC × MI	2021	4.1	2	AX-586046794	Chr02_15813584	11,4-23,8	20.3
Kernel Roundness_SA	MC × MI	2021	4.1	6	AX-586105710	Chr06_3532533	3,3-12,9	20.4
Kernel Roundness_SA	MC × MI	2021	5.3	7	AX-586137299	Chr07_21702235	45,7-56,6	25.5
Kernel Roundness_SA	Marcona	LSmean	4.3	7	AX-586136730	Chr07_21376413	42,6-54,2	20.7
Kernel Roundness_SA	Marinada	LSmean	3.8	2	AX-586047267	Chr02_15891435	10,5-26,9	18.3
Kernel Roundness_SA	MC × MI	LSmean	4	2	AX-586046794	Chr02_15813584	10,8-25,0	19.3
Kernel Roundness_SA	MC × MI	LSmean	4.4	6	AX-586105710	Chr06_3532533	3,3-13,0	21.1
Kernel Roundness_SA	MC × MI	LSmean	5.06	7	AX-586137299	Chr07_21702235	46,9-54,3	23.8
Sym_SSIM_SA	Marinada	2020	4.5	1	AX-586025148	Chr01_27294920	36,6-42,4	21.8
Sym_SSIM_SA	MC × MI	2020	7.4	1	AX-586025038	Chr01_27047791*	38,7-40,9	33.3
Sym_SSIM_SA	Marcona	2021	3.1	1	AX-586025379	Chr01_27873984	36,5-44,8	15.8
Sym_SSIM_SA	Marinada	2021	3.5	1	AX-586024678	Chr01_26577780	23,5-42,4	17.7
Sym_SSIM_SA	MC × MI	2021	8.98	1	AX-586025171	Chr01_27336819	38,7-40,9	39.2
Sym_SSIM_SA	MC × MI	2021	5.18	8	AX-586139063	Chr08_1942794	5,2-12,3	25
Sym_SSIM_SA	Marcona	LSmean	3.1	1	AX-586025379	Chr01_27873984	36,5-45,8	15.2
Sym_SSIM_SA	Marinada	LSmean	4.6	1	AX-586025148	Chr01_27294920	34,8-42,4	21.9
Sym_SSIM_SA	MC × MI	LSmean	9.37	1	AX-586025038	Chr01_27047791*	38,7-40,9	39.5
Sym_SSIM_SA	MC × MI	LSmean	4.2	8	AX-586139063	Chr08_1942794	4,1-12,6	20.3
Sym_Jaccard_SA	Marcona	2020	3.3	1	AX-586028647	Chr01_33340207	36,5-47-1	16.6
Sym_Jaccard_SA	Marinada	2020	5.3	1	AX-586025148	Chr01_27294920	30,6-42,4	25
Sym_Jaccard_SA	MC × MI	2020	8.9	1	AX-586025297	Chr01_27494521	38,7-40,9	27.7111
Sym_Jaccard_SA	MC × MI	2020	4.1	8	AX-586139063	Chr08_1942794	5,2-11,3	20
Sym_Jaccard_SA	Marcona	2021	3.2	1	AX-586025379	Chr01_27873984	36,5-45,8	16.1
Sym_Jaccard_SA	Marinada	2021	4.3	1	AX-586022922	Chr01_23347689	19,9-42,4	21.2
Sym_Jaccard_SA	MC × MI	2021	8.6	1	AX-586025171	Chr01_27336819	38,7-40,9	37.8
Sym_Jaccard_SA	MC × MI	2021	4.6	8	AX-586141494	Chr08_1101159	5,2-11,3	22.7
Sym_Jaccard_SA	Marcona	LSmean	3.2	1	AX-586025379	Chr01_27873984	36,5-47,0	15.9
Sym_Jaccard_SA	Marinada	LSmean	4.9	1	AX-586025148	Chr01_27294920	23,5-42,4	23.1
Sym_Jaccard_SA	MC × MI	LSmean	9.41	1	AX-586025038	Chr01_27047791*	38,7-40,9	39.6
Sym_Jaccard_SA	MC × MI	LSmean	4.4	8	AX-586141494	Chr08_1101159	5,2-10,3	22.7
Kernel Shoulder	Marcona	2020	4.2	1	AX-586026674	Chr01_29944777	36,5-49,3	19.9
Kernel Shoulder	Marcona	2020	3.3	8	AX-586139190	Chr08_2202923	0,0-8,0	15.8
Kernel Shoulder	Marinada	2020	7.9	1	AX-586025148	Chr01_27294920	37,8-42,4	34.1
Kernel Shoulder	MC × MI	2020	11.52	1	AX-586025171	Chr01_27336819	38,7-40,9	45.7
Kernel Shoulder	MC × MI	2020	4.1	8	AX-586139429	Chr08_3696522	4,1-11,3	19.5
Kernel Shoulder_angle	Marcona	2020	4.7	1	AX-586025379	Chr01_27873984	34,1-45,6	22.3
Kernel Shoulder_angle	Marinada	2020	6.4	1	AX-586016559	Chr01_6865271	7,0-18,5	29.4
Kernel Shoulder_angle	MC × MI	2020	10.68	1	CPPCT027	Chr01_14035255	24,5-26,8	43.9
Tegument Color L*	Marinada	2020	3.7	6	AX-586120820	Chr06_30440295	45,9-51,6	17.8
Tegument Color L*	MC × MI	2020	4.43	6	AX-586120820	Chr06_30440295	49,7-55,4	21.1
Tegument Color L*	Marcona	2021	3.7	1	AX-586018708	Chr01_10422924	11,0-29,1	18
Tegument Color L*	MC × MI	2021	3.9	1	AX-586018168	Chr01_9432165	12,4-38,2	19
Tegument Color a*	Marinada	2020	4.4	4	AX-586091735	Chr04_27870994	48,8-51,3	21.1
Tegument Color a*	MC × MI	2020	5.15	4	AX-586090967	Chr04_26906659	68,4-73,2	24.1
Tegument Color a*	MC × MI	2020	5.24	7	MA020a	Chr07_19430628	39,3-47,2	25
Tegument Color a*	MC × MI	2021	4.2	4	AX-586078061	Chr04_2548827	5,7-14,8	20.5
Tegument Color b*	Marcona	2021	4.6	2	AX-586053068	Chr02_24925187	48,5-55,4	22
Tegument Color b*	MC × MI	2021	4.75	2	AX-586053068	Chr02_24925187	47,4-52,6	22.7
Kernel Color a*	Marinada	2020	4.6	1	AX-586015732	Chr01_5495727	0,0-4,5	21.6
Kernel Color a*	MC × MI	2020	5.13	1	AX-586014224	Chr01_3638433	2,8-6,1	23.3625
Kernel Color a*	Marinada	LSmean	4.8	1	AX-586015732	Chr01_5495727	0,0-3,5	22.3
Kernel Color a*	MC × MI	LSmean	5.51	1	AX-586014695	Chr01_4179608	1,1-6,4	25.3
Kernel Color b*	Marinada	2018	3.4	6	AX-586118619	Chr06_25186506	31,4-44,6	18.7
Kernel Color b*	Marinada	2020	4.1	2	AX-586057502	Chr02_29243913	45,9-55,3	19.7
Kernel Color b*	MC × MI	2020	5.42	2	AX-586014224	Chr01_3638433	52,6-59,4	24
Kernel Color b*	Marinada	LSmean	5.3	2	AX-586049906	Chr02_21476757*	30,7-38,8	24.5
Kernel Color b*	MC × MI	LSmean	5.97	2	AX-586057486	Chr02_28856443	44,0-57,0	27.1
Protein	MC × MI	2018	4.61	2	AX-586052397	Chr02_23428499	40,6-50,3	23.8
Protein	Marcona	2020	4.1	3	AX-586073898	Chr03_26882434	47,8-58,2	20
Protein	Marinada	2020	4.4	7	AX-586133131	Chr07_17746375	20,6-27,7	21.4
Protein	MC × MI	2020	4.48	3	AX-586075035	Chr03_27000444	56,1-71,7	21.3048
Protein	MC × MI	2020	4.7	7	AX-586132921	Chr07_17547713	28,5-36,5	21.7846
Protein	MC × MI	2021	3.7	5	AX-586099650	Chr05_15028808	32,2-37,7	18.4
Protein	MC × MI	LSmean	4.5	2	AX-586053334	Chr02_24572305	42,3-50,9	21.2
Protein	MC × MI	LSmean	3.8	3	AX-586075035	Chr03_27000444	56,1-71,7	18.4
Protein	MC × MI	LSmean	3.7	5	AX-586102987	Chr05_18821223	61,5-69,4	17.6
Protein	MC × MI	LSmean	3.5	7	AX-586132921	Chr07_17547713	28,5-37,5	16.9
Fiber	MC × MI	2020	3.9	5	EPDCU4658	Chr05_ 17808752	44,2-53,4	18.7
Fiber	MC × MI	LSmean	3.4	1	AX-586018168	Chr01_9432165	14,8-23,3	16.2
Fat	MC × MI	2021	3.9	3	AX-586061116	Chr03_366840	0,0-3,7	19.5
Fat	MC × MI	2021	3.9	5	AX-586103462	Chr05_19354347	48,1-70,8	19.4
Myristic acid	Marinada	2021	3.4	1	AX-159179465	Chr01_49846435	81,2-91,8	17.7
Myristic acid	MC × MI	2021	3.8	1	AX-159179465	Chr01_49846435	74,7-85,0	19.7
Palmitic acid	Marcona	2021	3.5	1	AX-586034706	Chr01_40645292*	49,5-58,7	18.4
Palmitic acid	Marinada	2021	3.9	1	AX-586041516	Chr01_49772602	83,7-91,8	20.3
Palmitic acid	MC × MI	2021	6.8	1	AX-586036301	Chr01_43754489	69,6-74,1	32.7
Palmitoleic acid	Marinada	2021	3,4	1	AX-586041516	Chr01_49772602	75,4-91,8	17.7
Palmitoleic acid	MC × MI	2021	4.7	1	AX-586041439	Chr01_49655891	69,6-85,0	24,0
Margaric acid	Marcona	2021	3.4	1	AX-586034706	Chr01_40645292*	50,7-61,1	17.9
Margaric acid	Marinada	2021	5,6	1	AX-586041516	Chr01_49772602	84,9-91,8	27.6
Margaric acid	MC × MI	2021	8.2	1	AX-586036301	Chr01_43754489	67,9-72,6	37.9
Heptadecenoic acid	Marinada	2021	5.5	1	AX-586041516	Chr01_49772602	84,9-91,8	27.2
Heptadecenoic acid	MC × MI	2021	7.1	1	AX-586041439	Chr01_49655891	81,5-85,0	33.8
Stearic acid	Marinada	2021	6,0	1	AX-586038470	Chr01_46296562	83,7-91,8	29.5
Stearic acid	MC × MI	2021	6.9	1	AX-586037985	Chr01_45765548	77,6-81,0	33,1
Oleic acid	Marcona	2021	3	1	AX-586033374	Chr01_38970432	40,0-58,7	15.9
Oleic acid	Marinada	2021	5,2	1	AX-586041516	Chr01_49772602	83,7-91,8	26.2
Oleic acid	MC × MI	2021	7,0	1	AX-586041439	Chr01_49655891	81,0-85,0	33.3
Vaccenic acid	MC×MI	2021	4.6	1	AX-586036301	Chr01_43754489	67,8-75,8	26.7
Linoleic acid	Marinada	2021	3.5	1	AX-586041516	Chr01_49772602	83,7-91,8	18.6
Linoleic acid	MC×MI	2021	7.7	1	AX-586036301	Chr01_43754489	69,6-73,4	39
Arachidic acid	Marinada	2021	4,4	1	AX-586041516	Chr01_49772602	83,7-91,8	22.4
Arachidic acid	MC × MI	2021	5.5	1	AX-586036301	Chr01_43754489	69,6-72,6	27.4
* Closest physical position in the almond 'Texas-V3-F1' genome.
